# Supplementary material for: IFN-I Independent Antiviral Immune Response to Vesicular Stomatitis Virus Challenge in Mouse Brain
Source: Vaccines (Basel). 2020 Jun 19;8(2):326. doi: 10.3390/vaccines8020326 (PMC7350232; doi:10.3390/vaccines8020326)
Supplement: Supplementary file 1 [file vaccines-08-00326-s001.zip]

Archive with 17 entries (14 files):
- Supplementary data/
- Supplementary data/Table S1.xlsx
- __MACOSX/
- __MACOSX/Supplementary data/
- __MACOSX/Supplementary data/._Table S1.xlsx
- Supplementary data/Movie S2-2.mov
- __MACOSX/Supplementary data/._Movie S2-2.mov
- Supplementary data/.DS_Store
- __MACOSX/Supplementary data/._.DS_Store
- Supplementary data/Supplementary Movie S1.mov
- __MACOSX/Supplementary data/._Supplementary Movie S1.mov
- Supplementary data/Table S2.docx
- __MACOSX/Supplementary data/._Table S2.docx
- Supplementary data/Supplementary Figure S1.tif
- __MACOSX/Supplementary data/._Supplementary Figure S1.tif
- Supplementary data/Supplementary Figure S2.png
- __MACOSX/Supplementary data/._Supplementary Figure S2.png
