# Supplementary material for: IFN-I Independent Antiviral Immune Response to Vesicular Stomatitis Virus Challenge in Mouse Brain
Source: Vaccines (Basel). 2020 Jun 19;8(2):326. doi: 10.3390/vaccines8020326 (PMC7350232; doi:10.3390/vaccines8020326)
Supplement: Supplementary file 1 [file vaccines-08-00326-s001.zip › Supplementary data/Table S1.xlsx]

## Sheet: Sheet1
Affymetrix Gene Probe	Gene Annotation	Fold Change - B6 VSV vs B6 mock	Fold Change - Ifnar -/- VSV vs Ifnar -/- mock	Fold Change - Ifnar -/- VSV vs B6 VSV	Interferon Signaling	Pattern recognition	Nervous system	Olfactory related genes
10481627	Lcn2	4.91653	17.2105	0				x
10608457	Ssty1	0	12.524	8.71955
10608377	Ssty1	0	12.2714	8.24592
10550760	Vmn1r148	0	12.0015	8.11402
10608293	Srsy	0	11.7001	8.64036
10608327	Ssty1	0	11.3228	8.00111
10608477	Ssty1	0	11.1384	8.24902
10608339	Ssty1	0	11.1256	8.50014
10608373	Ssty1	0	11.116	8.33771
10462623	Ifit1	11.8415	11.0639	0	X
10531415	Cxcl10	19.362	10.9217	0	X		X
10560752	Vmn1r148	0	10.8642	7.32202
10608348	Ssty1	0	10.4464	7.60657
10608576	LOC100504530	0	10.101	7.25387
10608295	Ssty1	0	10.0264	7.30697
10608308	Srsy	0	9.68474	7.5591
10550768	Vmn1r148	0	9.40635	7.17963
10550765	Vmn1r148	0	9.14214	6.69224
10550782	Vmn1r148	0	8.97522	6.41131
10560789	Vmn1r148	0	8.77874	6.86143
10608549	Ssty1	0	8.76832	6.65317
10560742	Vmn1r148	0	8.12223	6.65245
10608567	Srsy	0	7.47307	6.25806
10608209	Srsy	0	7.34159	6.20602
10608480	LOC100039147	0	7.31335	5.42561
10550786	Vmn1r148	0	7.07794	5.33253
10608394	Srsy	0	6.86778	5.88745
10399710	RSAD2	11.5389	6.84648	0	X
10560754	Vmn1r148	0	6.80018	5.16302
10608273	Ssty1	0	6.74373	5.57628
10549917	Vmn2r32	0	6.70747	6.70225
10608551	Srsy	0	6.50299	5.51825
10598225	Gm5925	0	6.32423	6.0549
10461614	Ms4a6c	4.17126	6.27782	0
10550778	Vmn1r148	0	6.20187	4.75676
10560767	Vmn1r148	0	6.20187	4.75676
10608260	Srsy	0	5.93417	5.19786
10566254	Hbb-b1	0	5.7882	4.77873
10389207	Ccl5	3.9822	5.7765	0	X	X	X
10566258	Hbb-b1	0	5.66372	4.87989
10608424	Ssty1	0	5.39714	4.66286
10608420	Ssty1	0	5.38499	4.6664
10559890	Vmn2r32	0	5.01567	4.60994
10608212	Sly	0	4.96477	4.62995
10608442	Sly	0	4.8048	4.16707
10409876	Ctla2a	0	4.68139	3.51192
10508721	Snora44	0	4.64089	4.65074
10483110	Ifih1	6.04526	4.63839	0	X	X
10608263	Sly	0	4.56252	4.4359
10484714	Olfr1163	0	4.39167	4.39167				X
10563597	SAA1	2.42317	4.36769	0
10608407	Srsy	0	4.35949	4.08422
10467136	Ch25h	2.65827	4.35647	0
10608521	Ssty1	0	4.3239	3.96853
10608313	Ssty1	0	4.32351	3.76173
10608630	Ssty1	0	4.28214	4.13574
10608317	Ssty1	0	4.19276	3.60436
10608615	Sly	0	4.18846	4.18846
10608302	Ssty1	0	4.15258	3.72667
10608517	Ssty1	0	4.15128	3.59508
10484712	Olfr1162	0	4.06775	3.83206
10608523	Sly	0	4.05109	3.75748
10569017	Ifitm3	3.47409	4.00941	-2.15617	X
10462132	E030010A14Rik	0	3.98058	2.55104
10456001	Rps14	0	3.94994	3.15633
10608410	Sly	0	3.91687	3.89045
10550822	Vmn1r179	0	3.88701	3.74526
10473594	Olfr1184	0	3.83917	3.82181				X
10608237	Sly	0	3.81089	3.77356
10608397	Sly	0	3.81089	3.77356
10608586	Sly	0	3.81089	3.77356
10603232	Gmcl1l	0	3.80536	3.80536
10603237	Gmcl1l	0	3.80536	3.80536
10376060	Irf1	2.51908	3.71662	0
10461622	Ms4a6b	2.96389	3.6768	0
10545187	Igkv4-70	0	3.63789	3.26352
10385518	Tgtp1	5.48538	3.59774	0
10598183	Gmcl1l	0	3.58785	3.58785
10550509	Pglyrp1	0	3.58672	2.41212
10385533	Tgtp1	5.51815	3.53823	0
10496539	Gbp5	3.35082	3.5133	0
10508719	Snora16a	0	3.4922	3.23598
10501922	Snhg8	0	3.48988	3.38006
10505779	Acer2	0	3.45689	2.84034
10608352	Sly	0	3.4232	3.4232
10496592	Gbp2	5.83266	3.41206	0	X
10608625	Ssty1	0	3.37957	3.33563
10566684	Olfr488	0	3.36399	3.36399				X
10450906	Olfr761	0	3.3468	3.13422				X
10608385	Sly	0	3.3435	3.28603
10608429	Sly	0	3.33173	3.3284
10608492	Sly	0	3.32101	3.32101
10462618	Ifit3	9.91626	3.3206	-4.26288	X
10364415	Olfr8	0	3.31958	3.37669				X
10559894	Vmn2r32	0	3.30628	3.21474
10566229	Olfr624	0	3.29364	3.15638				X
10549904	Vmn2r32	0	3.28516	3.17353
10608464	Sly	0	3.25368	3.25368
10559883	Vmn2r32	0	3.24207	3.2193
10499130	Rnu73b	0	3.23058	3.09168
10375608	SCGB3A1	2.74599	3.21624	0
10375051	Hba-a1	0	3.20815	0
10445169	Olfr128	0	3.20331	3.15487
10559908	Vmn2r32	0	3.19046	3.15665
10608513	Ssty1	0	3.16363	2.89224
10429564	Ly6a	2.27713	3.14569	0	X
10608557	Sly	0	3.13785	3.13056
10360040	Fcgr3	1.6347	3.11266	1.72776
10608251	Sly	0	3.10905	3.10905
10376885	Snord49b	0	3.10891	3.02279
10375058	Hba-a2	0	3.09031	0
10402512	Scarna13	0	3.08465	2.91256
10597279	Ccrl2	1.92544	3.07768	0
10608330	Sly	0	3.06781	3.06755
10466127	AW112010	1.77937	3.06109	1.77102
10559931	Vmn2r32	0	3.03507	2.98943
10379727	Gm11428	0	3.0288	1.85925
10389231	Ccl3	3.77361	3.01942	0			X
10358476	Prg4	0	3.01595	1.76066
10471753	Olfr347	0	2.99903	2.92023				X
10461162	Snord22	0	2.97302	2.95721
10419122	1700001F09Rik	0	2.95403	2.30633
10385500	Irgm1	5.38325	2.94021	-2.47995	X
10597490	Rps27	0	2.93379	2.92653
10566688	Olfr492	0	2.91815	2.89779				X
10510201	Rex2	0	2.90601	2.74931
10454807	SNORA74A	0	2.90339	2.4775
10473551	Olfr153	0	2.8871	2.85108				X
10559928	Vmn2r29	0	2.87498	2.71269
10427471	Osmr	0	2.87261	0
10565383	Olfr309	0	2.86615	2.76652				X
10450363	Snord52	0	2.86608	2.6916
10566690	Olfr493	0	2.85662	2.86084				X
10517517	C1qa	1.55357	2.85009	0
10461816	Olfr1484	0	2.84032	2.44248				X
10419119	1700001F09Rik	0	2.82506	2.05986
10490221	Atp5e	0	2.82452	2.8671
10466210	Ms4a6d	3.27116	2.8166	0
10548532	Klra9	0	2.79882	2.79882
10377429	Snord118	0	2.78178	2.81998
10399428	Snord118	0	2.78178	2.81998
10353034	Snord87	0	2.77364	2.80036
10400405	Nfkbia	1.69866	2.76323	1.61186
10561453	ZFP36	1.76169	2.76222	0
10490989	Cp	1.74735	2.75395	0
10524621	Oasl2	8.94874	2.75339	-4.80027
10563112	SNORD33	0	2.74384	2.15736
10556160	Olfr510	0	2.73621	2.73621				X
10565811	SNORD15B	0	2.73458	2.5922
10499748	Rps27	0	2.72875	2.75469
10484569	Olfr1045	0	2.70953	2.395				X
10473557	Olfr1131	0	2.70728	2.70728				X
10527878	Vmn1r3	0	2.7045	2.48768
10419440	Olfr728	0	2.69872	2.69872				X
10484638	Olfr1098	0	2.68211	2.68211				X
10551883	TYROBP	0	2.6809	1.9763			X
10566692	Olfr502	0	2.68058	2.60672				X
10563108	Snord35a	0	2.67678	2.35697
10556206	Snora3	0	2.67567	2.78203
10466300	Olfr1437	0	2.65786	2.34344				X
10356677	Myeov2	0	2.65473	2.56897
10496580	Gbp3	5.36408	2.65033	-2.38233
10570432	Snora3	0	2.65013	2.76427
10351043	Snord47	0	2.64255	2.50345
10473462	Olfr1014	0	2.64141	2.64141				X
10347915	Csprs	0	2.64025	2.26723
10502745	Rpl11	0	2.6364	2.32366
10563099	SNORD35B	0	2.63316	2.74988
10455015	Vaultrc5	0	2.62408	2.14361
10473618	Olfr1206	0	2.6233	2.63654				X
10598976	TIMP1	0	2.6211	0
10532164	Atp5k	0	2.61955	2.34007
10548879	Mgp	0	2.60023	1.9945
10351509	Fcgr4	3.99479	2.59597	0
10347925	Gm7609	0	2.58988	2.09263
10559880	Vmn2r32	0	2.58882	2.5226
10571342	Rps12	0	2.58789	2.18461
10398599	Rps19	0	2.58247	2.55793
10474481	Olfr1278	0	2.57851	2.54696				X
10376887	Snord49a	0	2.57011	2.69458
10377368	Rpl26	0	2.56656	2.46384
10441813	Snora20	0	2.56207	2.31403
10405870	Vmn2r122	0	2.55548	2.50821
10429568	Ly6c1	1.76171	2.55504	0
10582303	Cyba	0	2.55195	1.68987
10475435	Rps12	0	2.54248	2.15351
10498155	Rps14	0	2.54221	2.23468
10594142	Rpl11	0	2.53502	2.22415
10496555	Gbp1	0	2.52734	2.5283
10604743	SNORD61	0	2.52215	2.52215
10466923	RPL26	0	2.52089	2.48564
10356274	Csprs	0	2.51576	2.05419
10368270	Rps12	0	2.5103	2.16086
10413014	Chchd1	0	2.50367	2.48831
10420657	Rps12-ps2	0	2.50346	2.17439
10606567	Rps12	0	2.50265	2.11333
10606569	Rps12	0	2.50265	2.11333
10606577	Rps12	0	2.50265	2.11333
10606579	Rps12	0	2.50265	2.11333
10517457	Rpl11	0	2.5013	2.19047
10440158	Olfr191	0	2.49794	2.49794				X
10484683	Olfr1134	0	2.49426	2.43523				X
10601601	Rps12	0	2.47708	2.18351
10454097	Rpl11	0	2.47471	2.19845
10414767	Rps19	0	2.47428	2.42833
10414874	Rps19	0	2.47428	2.42833
10479362	Rps21	0	2.46831	2.35854
10451301	Rpl11	0	2.46251	2.17338
10549990	Vmn1r3	0	2.46189	2.24775
10432176	Snora34	0	2.45912	3.06773
10606565	Rps12	0	2.45746	2.09888
10606571	Rps12	0	2.45746	2.09888
10606575	Rps12	0	2.45746	2.09888
10556131	Olfr483	0	2.45326	2.35359				X
10576246	Rps12	0	2.45207	2.12164
10606581	Rps12	0	2.45106	2.0909
10519321	Rpl26	0	2.44865	2.36797
10511629	RPL26	0	2.44859	2.31789
10484826	Olfr1242	0	2.44831	2.42276				X
10464388	Rps12	0	2.43563	2.12367
10552341	Vmn2r-ps60	0	2.42806	2.1002
10484737	Olfr1177-ps	0	2.42719	2.4218
10369290	Ddit4	0	2.42584	2.0573
10556154	Olfr506	0	2.42257	2.3836				X
10398693	Snora28	0	2.41914	2.72476
10379511	Ccl2	3.13329	2.41291	0			X
10561956	Rps12	0	2.4078	2.10405
10556145	Olfr498	0	2.4037	2.4037				X
10549929	Vmn2r32	0	2.40312	2.31347
10478022	Rprd1b	0	2.40067	2.31875
10501544	AMY1A	0	2.39312	2.13162
10458382	Cd14	0	2.38734	1.79883
10457920	Rps25	0	2.38515	2.43478
10513504	Mup2	0	2.38213	2.29186
10427199	Pfdn5	0	2.36849	2.15072
10494428	TXNIP	0	2.36308	1.82671
10443463	Cdkn1a	1.96565	2.36016	0			X
10350516	Ptgs2	0	2.35666	0	X
10404270	Prl3d1	0	2.34956	2.14278
10459766	Scarna17	0	2.34809	1.83846
10461642	Scarna17	0	2.34809	1.83846
10410204	Nlrp4f	0	2.34076	2.3752
10526410	Hspb1	1.79327	2.33789	0
10419116	Gm10375	0	2.33726	1.88342
10601593	Rps12	0	2.33191	2.10383
10429573	Ly6c1	1.69876	2.32307	0
10405879	Vmn2r88	0	2.31706	2.25772
10356333	SNORD82	0	2.31638	1.90003
10554789	Ctsc	1.82291	2.31333	0
10471745	Olfr342	0	2.30861	2.30861				X
10566227	Olfr620	0	2.30561	2.13953
10398451	Rps25	0	2.30314	2.35529
10512487	Rmrp	0	2.29686	2.50469
10536006	Gm6523	0	2.28755	2.23316
10528544	Rpl11	0	2.28626	2.03092
10582879	Csprs	0	2.28375	1.94999
10586744	Anxa2	0	2.28037	1.70065
10450069	H2-K2	1.86569	2.27949	0	X
10484718	Olfr1165-ps	0	2.27853	2.22188
10450075	H2-K1	3.70152	2.26895	-2.13775
10592983	Atp5l	0	2.26859	2.29952
10549588	RPS9	0	2.26817	2.18773
10414234	Gm5622	0	2.26784	2.15058
10444780	H2-D1	2.47522	2.2658	0	X
10448182	mir-703	0	2.26453	2.03645
10570434	Ifitm1	0	2.26407	0
10549921	Vmn2r32	0	2.26086	2.18744
10517508	C1qb	1.51338	2.25944	0
10546454	Adamts9	1.54497	2.25889	0
10408928	Hspb1	1.74105	2.25695	0
10566676	Olfr484	0	2.25174	2.25174				X
10528662	Atp5l	0	2.24362	2.2569
10592138	Rpl36	0	2.24225	2.12373
10597515	Rpl24	0	2.23769	1.99148
10382104	Snord104	0	2.2371	2.02845
10370833	UQCR11	0	2.23545	2.26336
10470959	Phyhd1	1.50959	2.23543	0
10501072	Olfr266	0	2.23318	2.03336				X
10354739	Atp5l	0	2.22894	2.2624
10482920	Cd302	0	2.22781	2.04543
10569069	RPS9	0	2.22667	1.97215
10467206	Ppp1r3c	0	2.22657	1.81105
10442292	Vmn2r113	0	2.22588	2.00159
10546801	Rpl36	0	2.22172	2.07181
10375574	Olfr1373	0	2.21832	1.95631				X
10364424	Olfr1352	0	2.21764	2.20834				X
10362674	Rnu3a	0	2.21606	2.16519
10568001	SULT1A1	0	2.2149	1.74483
10419429	Olfr723	0	2.2145	2.16846				X
10361091	Atf3	0	2.21172	0
10444041	Ndufa7	0	2.20572	2.29208
10513420	Mup1	0	2.20489	2.09365
10572527	Gm5373	1.52911	2.20196	1.9026
10439237	Rps21	0	2.20036	2.27135
10402262	Gm2695	0	2.19982	2.1149
10599333	Atp5l	0	2.19848	2.20714
10532025	Rps15a	0	2.18931	2.05992
10587799	Plscr2	2.50983	2.18879	0
10419446	Olfr731	0	2.18714	2.18714				X
10545479	TMSB10/TMSB4X	0	2.18567	1.95844
10409866	Ctla2b	0	2.18124	1.90863
10356269	SP140/SP140L	0	2.17896	1.64881
10556139	Olfr494	0	2.17614	2.13143				X
10380821	Atp5l	0	2.17222	2.17209
10436232	Rpl24	0	2.17222	1.96609
10369206	RPS8	0	2.17152	1.98261
10366546	Cpm	0	2.16911	0
10557355	D430042O09Rik	0	2.16818	2.14864
10514285	Ifnb1	1.90208	2.16634	0
10555803	Olfr618	0	2.16252	2.23692				X
10384100	Rps15a	0	2.16116	2.02661
10471358	Rpl36	0	2.16006	2.0419
10570634	Gm15319	1.53019	2.15986	1.85692
10551009	TMSB10/TMSB4X	0	2.15984	1.94351
10503833	Rplp1	0	2.15831	3.62842
10522585	Gm6346	0	2.15818	2.07069
10484828	Olfr1243	0	2.15783	2.10712				X
10544523	Rny1	0	2.15513	2.68842
10565582	RPS8	0	2.1535	1.96989
10468016	Ndufb8	0	2.15089	2.2068
10484679	Olfr1132	0	2.15045	2.237				X
10484590	Olfr1056	0	2.15006	1.99421				X
10537452	Ndufb2	0	2.14948	2.13181
10587733	Ctsh	0	2.1493	1.69057
10516908	Snora73a	0	2.14833	2.87573
10579828	Rps25	0	2.14755	2.18035
10501500	Amy2a5	0	2.14657	1.96716
10501511	Amy2a5	0	2.14657	1.96716
10501522	Amy2a5	0	2.14657	1.96716
10501533	Amy2a5	0	2.14657	1.96716
10586604	Rps27l	0	2.1458	1.90073
10570855	Plat	0	2.14487	0
10404277	Prl3d2	0	2.14304	1.95686
10515830	Olfr1333	0	2.14171	2.05805				X
10355173	Rpl10a	0	2.14104	2.1209
10358339	Cfh	0	2.13913	0
10524659	Pop5	0	2.1376	1.95648
10443360	Rpl10a	0	2.1356	2.11408
10503334	Gem	1.91574	2.13463	0
10542722	Rps25	0	2.13352	2.10714
10558454	Glrx3	0	2.13328	2.16582
10534053	Rps16	0	2.13313	1.99069
10595452	UBE2CBP	0	2.12869	2.09616
10461808	Olfr1474	0	2.12725	2.12725				X
10474508	Olfr1299	0	2.12453	2.0831				X
10551021	Rps19	0	2.12431	1.95817
10537227	Tmem140	2.00686	2.12131	0
10577361	Gm15319	0	2.11965	1.9038
10451932	Plin4	1.50451	2.11945	1.59358
10444658	Clic1	0	2.11737	0
10446131	Rpl36	0	2.11615	2.03163
10515416	RPS8	0	2.11107	1.92878
10363000	Gpx4	0	2.10958	2.00965
10467088	Rpl9	0	2.10905	2.01113
10579060	Gm15319	1.50342	2.10903	1.85437
10414228	Gm5622	0	2.10625	1.99655
10426648	Gm8973	0	2.10378	1.97422
10473614	Olfr1205	0	2.10209	2.16803				X
10547682	Vmn2r19	0	2.10122	1.97349
10547684	Vmn2r19	0	2.10122	1.97349
10547674	Vmn2r21	0	2.10122	1.97349
10372648	Lyz2	0	2.09871	1.79377
10607467	SAT1	0	2.09625	0
10513467	Mup2	0	2.09589	2.09589
10584752	Rps25	0	2.09538	2.11582
10482117	Olfr341	0	2.09474	2.0869				X
10347928	SP110	1.96423	2.09391	0
10582874	SP110	1.96423	2.09391	0
10344750	SGK3	0	2.09115	1.53018
10404262	RPS8	0	2.08771	1.92081
10451953	Lrg1	1.62693	2.08608	0
10351206	SELP	0	2.08475	0
10364675	Gpx4	0	2.08151	1.997
10588899	Gpx1	0	2.08139	1.9745
10471503	TAF1D	0	2.07988	1.91352
10523316	Gm7982	0	2.07766	1.88421
10523346	Gm7982	0	2.07766	1.88421
10536033	Gm7982	0	2.07766	1.88421
10419111	Gm10375	0	2.07634	1.80848
10536048	D5Ertd577e	0	2.07574	1.89748
10536037	E330014E10Rik	0	2.07574	1.89748
10516906	Snora73b	0	2.07317	2.91128
10536151	Gm7982	0	2.07228	1.8756
10410063	Rpl10a	0	2.06981	2.11183
10405890	Rpl9	0	2.06745	1.99456
10386187	Rpl24	0	2.06724	1.8752
10367073	SNRPD2	0	2.0651	2.06215
10403899	Olfr263	0	2.06285	1.98833
10530194	Rpl9	0	2.0628	1.99218
10555756	Olfr576	0	2.06262	1.98236				X
10461156	SNORD22	0	2.06143	2.21237
10587241	Hmgcll1	0	2.06135	2.24798
10413174	Rps24	0	2.06015	1.82428
10461747	Olfr1442	0	2.05993	1.8335				X
10553840	Atp5l	0	2.05667	2.06174
10513878	Rps18	0	2.05664	1.91149
10407535	Rpl10a-ps2	0	2.05648	2.11537
10555791	Olfr606	0	2.05616	1.94787				X
10553299	Ifitm2	0	2.05317	0
10608073	Rbmy1a1	0	2.05312	2.05312
10386070	Atox1	0	2.053	1.99377
10536163	Gm6346	0	2.05207	2.00852
10473456	Olfr1009	0	2.05157	2.15035				X
10536147	C87414	0	2.0511	1.87702
10447038	1110001A16Rik	0	2.05045	2.03817
10523325	Gm6346	0	2.05036	2.05036
10566626	Olfr715	0	2.0488	1.9875				X
10563338	Ppp1r15a	0	2.04797	1.6014
10439402	Rpl9	0	2.04639	1.9758
10524415	Rps28	0	2.04562	1.9633
10523161	Mthfd2l	0	2.04523	2.02496
10472686	Rpl9	0	2.04451	1.96773
10490256	RPS8	0	2.04373	1.87355
10454198	Rnf125	0	2.04165	0
10473559	Olfr1140	0	2.0412	2.0412				X
10489045	Rpl37a	0	2.04087	1.90188
10536107	Gm6346	0	2.04002	2.04002
10576029	Cox4i1	0	2.03777	1.93074
10608041	Rbmy1a1	0	2.03644	2.03644
10608062	Rbmy1a1	0	2.03644	2.03644
10435980	Rps24	0	2.03552	1.81306
10479215	RPS8	0	2.03463	1.8763
10583386	Olfr835	0	2.03189	1.914				X
10542319	Apold1	0	2.03028	1.76238
10390635	1810046J19Rik	0	2.0301	1.98365
10513472	Mup2	0	2.02947	1.96327
10518726	SLC25A33	0	2.02821	1.92373
10534909	SP110	1.77684	2.02764	0
10566678	Olfr485	0	2.02707	1.908
10488090	TASP1	0	2.02612	2.02802
10556121	Olfr476	0	2.02538	1.97401				X
10579054	Gm15319	1.52026	2.02439	1.77922
10404354	Rps18	0	2.02322	1.88644
10515253	UQCRHL	0	2.02316	1.89472
10406250	Rpl37a	0	2.02211	1.906
10578613	Rps16	0	2.02185	1.91641
10455588	Hspe1	0	2.02046	1.72148
10526215	Rps28	0	2.02033	1.98221
10516479	Rps28	0	2.01879	1.94165
10409968	RPS18	0	2.01805	1.9049
10560103	RPS8	0	2.01758	1.85028
10581535	Rps18	0	2.01516	1.88905
10479174	RPS8	0	2.01481	1.84444
10479187	RPS8	0	2.01481	1.84444
10436766	Gm6358	0	2.01443	1.90879
10419140	Gm10375	0	2.01394	1.78986
10359826	UQCR11	0	2.01365	2.19913
10513437	Mup2	0	2.00924	1.9514
10410506	Rpl9	0	2.00476	1.93601
10553521	Gas2	0	2.00369	2.09217
10489049	Rpl9	0	2.0027	1.92182
10383756	Ifitm2	0	2.00106	0
10392221	Pecam1	0	2.00087	1.54095
10539700	Rps28	0	2.00032	1.95702
10436100	Retnlg	0	1.99926	1.94089
10465045	Drap1	0	1.99781	1.81601
10425808	TSPO	1.80288	1.99667	0
10582997	Casp4	1.71862	1.99592	0
10388286	Olfr391-ps	0	1.99498	1.86104
10451993	D17Wsu104e	0	1.99388	1.99875
10551489	Rps16	0	1.99119	1.87531
10394609	Rpl36	0	1.98871	1.94941
10473483	Olfr1029	0	1.98852	1.98851				X
10473580	Olfr1158	0	1.98591	1.89784				X
10485817	Olfr1316	0	1.98578	1.98578				X
10378783	Rpl36	0	1.98518	1.88771
10473541	Olfr1124	0	1.98496	1.92305				X
10405234	SNRPD2	0	1.98478	1.96797
10450374	D17H6S56E-5	2.33222	1.9828	0
10566225	Olfr616	0	1.98151	1.99798				X
10347273	Rpl37a	0	1.9806	1.90719
10406825	Ankra2	0	1.98051	1.87789
10471751	Olfr346	0	1.97904	1.97904				X
10549802	Rps18	0	1.97882	1.85498
10459071	2010002N04Rik	0	1.97841	0
10566231	Olfr622	0	1.9773	1.98044				X
10440522	Adamts1	0	1.97601	0
10562192	Fxyd5	0	1.97434	0
10495054	Rhoc	0	1.97409	0
10565802	RPS3	0	1.97346	1.76093
10498595	SNRPD2	0	1.97283	1.98311
10577388	Gm15319	0	1.97209	1.74864
10522558	Gm6346	0	1.9719	1.96626
10347933	SP140/SP140L	0	1.9714	0
10346303	Hspe1	0	1.96822	1.70545
10500345	TERC	0	1.96682	1.76864
10484612	Olfr1079	0	1.96398	1.96398				X
10538571	Vmn1r10/Vmn1r9	0	1.96257	1.95833
10450063	Rps18	0	1.96176	1.81374
10484636	Olfr1097	0	1.96156	1.96156
10351037	Gas5	0	1.96065	1.64648
10550601	SNRPD2	0	1.95929	2.02589
10404840	Cd83	0	1.95893	1.78756
10389331	ZNHIT3	0	1.95704	2.04377
10452815	XDH	2.1566	1.95654	0
10565434	Rps13	0	1.95555	1.95693
10579347	Ifi30	1.83033	1.9553	0
10446615	Rps24	0	1.95356	1.76324
10389229	Rpl9	0	1.95316	1.96473
10560760	Gm5891	0	1.95284	1.92865
10560773	Gm5891	0	1.95284	1.92865
10560803	Gm5891	0	1.95284	1.92865
10385768	Olfr1373	0	1.95009	1.71956				X
10573693	Rps13	0	1.94997	1.94887
10419431	Olfr723	0	1.94993	1.8951				X
10419147	Gm10375	0	1.94873	1.71562
10531420	Cxcl11	1.72413	1.9479	0
10353265	Rpl7	0	1.94673	1.88544
10537394	1110001J03Rik	0	1.93941	1.96523
10404606	Ly86	0	1.93857	0
10547151	Rpl27a	0	1.93693	1.78221
10404014	Vmn1r188	0	1.9363	1.9363
10522554	D5Ertd577e	0	1.93537	1.80809
10522569	D5Ertd577e	0	1.93537	1.80809
10360128	Rpl27	0	1.93503	1.75554
10373569	RPSA	0	1.93366	1.75096
10379650	SLFN12	0	1.93143	2.59301
10546450	Adamts9	1.54119	1.93054	0
10440168	Olfr197	0	1.92908	1.87943				X
10373622	Olfr773	0	1.92718	1.92718				X
10516640	Eif3i	0	1.92593	1.92886
10450501	TNF	0	1.92246	0		X		X
10562576	Plekhf1	0	1.9201	1.52758
10473578	Olfr1153	0	1.91932	1.88583				X
10561138	Rpl37a	0	1.91863	1.88383
10509275	Rpl31	0	1.91786	1.75912
10408200	Hist1h4f	0	1.91702	1.95125
10488382	Cd93	0	1.91604	0
10365574	Pmch	0	1.91415	1.89734
10531987	Gbp4	2.72163	1.91405	0
10438429	Olfr169	0	1.91319	1.89124				X
10407040	ESCO1	0	1.91214	1.81664
10374236	UPP1	0	1.91114	1.60498
10367582	VIP	0	1.91063	1.83572
10484830	Olfr1245	0	1.90941	1.90941				X
10386359	Guk1	0	1.90732	1.89128
10404783	Edn1	0	1.9066	0			X
10473586	Olfr1168	0	1.90629	1.90629				X
10414218	4930503E14Rik	0	1.90497	1.90497
10419128	Gm10375	0	1.9047	1.66701
10419132	Gm10375	0	1.9047	1.66701
10461806	Olfr1471	0	1.90439	1.90439
10363082	Lilrb4	2.01545	1.90415	0
10537801	Olfr449	0	1.9039	1.98968				X
10350349	Dennd1b	0	1.90239	1.70684
10584470	Olfr26	0	1.90206	1.9686				X
10584317	Esam	0	1.90136	0
10505071	TMEM38B	0	1.90031	1.89569
10513455	Mup2	0	1.8998	1.87194
10566283	Olfr64	0	1.89914	1.90063				X
10522782	Rpl7	0	1.89841	1.78606
10440513	Cyyr1	0	1.8984	0
10450050	Rps28	0	1.89751	1.86038
10556137	Olfr491	0	1.89724	1.90483				X
10551836	Cox7a1	0	1.8966	1.91695
10364413	Olfr1355	0	1.89595	1.89595
10424250	SNRPD2	0	1.89582	1.93143
10597554	ZCWPW2	0	1.89531	1.90133
10578064	Rpl27a	0	1.89453	1.75952
10474479	Olfr1276	0	1.89196	1.90672				X
10411373	Hexb	0	1.89162	0			X
10346867	Eef1b2	0	1.89124	1.64359
10483081	Fap	0	1.88968	0
10554729	Olfr295	0	1.88911	1.88911				X
10563101	Rpl13a	0	1.886	1.65294
10491062	Rpl27a	0	1.88561	1.76267
10449452	Fkbp5	1.52467	1.8856	0
10484547	Olfr1016	0	1.88504	1.87929				X
10445165	Olfr126	0	1.88207	1.88207
10574438	Cdh5	0	1.88126	0
10431656	Rpl31	0	1.88042	1.70911
10449315	2900010M23Rik	0	1.88001	1.95247
10557357	D430042O09Rik	0	1.87841	1.80556
10445434	Mrps18a	0	1.87722	1.8107
10555787	Olfr599	0	1.87621	1.95782				X
10556141	Olfr495	0	1.8759	1.82471
10547073	Snora7a	0	1.87581	1.94126
10544583	Gimap6	0	1.8754	0
10523151	Cxcl1	0	1.87537	1.53124
10377605	1810027O10Rik	0	1.87392	1.99867
10438431	Olfr170	0	1.87334	1.73074
10576210	Rpl13	0	1.87268	1.73293
10367491	Olfr784	0	1.8695	1.72694				X
10602592	Hsd17b10	0	1.86728	1.61199
10447286	Rpl31	0	1.86725	1.7349
10527559	Polr1d	0	1.86635	1.76506
10407507	Rpl35a	0	1.86602	1.79272
10400334	Rpl31	0	1.86543	1.6923
10594986	RPL17	0	1.86278	1.93829
10411393	Rps18	0	1.86249	1.71978
10503249	Rpl13	0	1.86172	1.70941
10498273	TM4SF1	0	1.86141	1.67058
10604100	Ndufa1	0	1.86026	1.74127
10531497	D5Ertd577e	0	1.85989	1.75967
10489186	Rpl35a	0	1.85969	1.78827
10438423	Olfr165	0	1.85932	1.88574				X
10447551	TMEM242	0	1.85828	1.76587
10590842	Gm10708	0	1.85813	1.86497
10578037	EIF3H	0	1.85799	1.74049
10438040	Olfr19	0	1.85737	1.95855				X
10553475	Rps27a	0	1.85694	1.70556
10490302	ZNF844	0	1.85555	2.25528
10556200	Rpl27a	0	1.85479	1.72959
10444830	H2-Q7	2.60187	1.85387	-1.65779
10521036	Rpl35a	0	1.85359	1.76045
10357478	Rpl31	0	1.85236	1.6901
10403063	LOC100046275	0	1.84913	1.8156
10487643	Rpl27a	0	1.84768	1.71748
10437627	Rpl35a	0	1.84765	1.71501
10484545	Olfr1012	0	1.84644	1.78964				X
10428690	Mrpl13	0	1.84531	1.93046
10563558	Sergef	0	1.84526	1.76425
10435187	Rpl35a	0	1.84486	1.76606
10469058	UCMA	0	1.84461	1.60291
10379875	Rpl13	0	1.8441	1.66144
10494407	Hist2h2bb	0	1.84408	1.76511
10362394	Hddc2	0	1.84404	2.02163
10485769	Olfr1282	0	1.84325	1.79985				X
10474524	Olfr1318	0	1.84299	1.84299				X
10360737	Rpl35a	0	1.84287	1.76499
10375461	Rpl7	0	1.84236	1.81922
10346808	Rpl17	0	1.84096	1.90717
10465804	Polr2g	0	1.84032	1.60609
10567163	Rps13	0	1.83934	1.7674
10555781	Olfr603	0	1.83916	1.74878				X
10416503	Snora31	0	1.83901	1.99952
10552242	Rpl17	0	1.83805	1.88062
10561552	Eif3k	0	1.83804	1.7469
10357369	Rpl27a	0	1.83694	1.76099
10527638	Alox5ap	0	1.83572	0
10493831	S100A8	0	1.83409	1.79761
10362073	SGK1	0	1.8337	0			X
10574018	Mt3	0	1.83346	1.62463
10546685	Eif4e3	0	1.83237	1.781
10534096	Chchd2	0	1.83217	1.69098
10543017	Pdk4	0	1.83067	0
10402752	2010107E04Rik	0	1.83036	1.63992
10484602	Olfr1058	0	1.82994	1.82994				X
10591208	Uba52	0	1.82969	1.64842
10449549	INO80(includesEG:296084)	0	1.82967	1.73392
10538080	Rpl35a	0	1.82967	1.73392
10485685	Rpl35a	0	1.82967	1.73392
10533626	Rpl35a	0	1.82967	1.73392
10369615	SRGN	0	1.82885	0
10599174	Il13ra1	0	1.82871	0
10357103	Cdh19	0	1.8286	1.53778
10345698	Rpl31	0	1.82747	1.65213
10472587	Rpl13	0	1.82648	1.69194
10425628	Gm5805	0	1.82568	1.75661
10404061	Hist1h2bb	0	1.82558	1.82389
10461389	RPS7	0	1.82519	1.6753
10436694	RPLP0	0	1.82477	0
10389522	Rpl13a	0	1.82362	1.72771
10518453	2410018M08Rik	0	1.81988	1.67198
10406854	Rpl27a	0	1.81929	1.71391
10499189	Fcrls	0	1.81861	1.72878
10550052	RPS5	0	1.81747	1.57062
10345762	Il1r1	0	1.81734	0
10399760	RPS7	0	1.8152	1.65834
10407319	Rpl34	0	1.81508	1.95857
10346328	Mars2	0	1.81464	1.61684
10405935	Rplp0	0	1.81336	0
10434229	Cldn5	0	1.81286	0			X
10582860	Gm10552	0	1.81261	1.60874
10582877	Gm10552	0	1.81261	1.60874
10430297	Pvalb	0	1.81218	1.68959
10360058	TOMM40L	0	1.81153	1.7583
10601385	Tlr13	0	1.81107	0
10362442	TRDN	0	1.81054	2.00308
10522573	D5Ertd577e	0	1.81047	1.69464
10536021	D5Ertd577e	0	1.81047	1.69464
10541520	Rps15	0	1.80906	1.82756
10417664	Rpl19	0	1.80856	1.7705
10484256	4930401B11Rik	0	1.80851	1.96255
10500009	Rpl31	0	1.80779	1.66753
10556123	Olfr477	0	1.80745	1.74168
10406024	Rps28	0	1.80712	1.71088
10479809	Rps28	0	1.80712	1.71088
10486107	SRP14(includesEG:20813)	0	1.80679	1.81392
10574427	Impdh2	0	1.80659	1.60827
10592369	Olfr891	0	1.80522	1.80522				X
10367499	Olfr788	0	1.80507	1.7166				X
10484632	Olfr141	0	1.80304	1.80304				X
10571865	SCRG1	0	1.80226	0			X
10498800	UBE2D2	0	1.80146	1.80539
10547022	TIMP4	0	1.80096	0
10435455	Rpl35a	0	1.80065	1.6285
10582862	SP140/SP140L	0	1.79904	0
10385818	UQCRQ	0	1.79862	1.77325
10406407	Arrdc3	0	1.79839	0
10484747	Olfr1182	0	1.798	1.798				X
10415660	Rpl13	0	1.79745	1.69284
10606016	Il2rg	1.7299	1.7974	0
10542470	Mgst1	0	1.79703	1.51985
10535647	Atp5j2	0	1.79591	1.82057
10363479	Rpl27a	0	1.79507	1.70982
10348537	Ramp1	0	1.79498	1.61506
10508723	Snora61	0	1.79432	1.86325
10408134	Vmn1r188	0	1.79334	1.7541
10604019	1810037I17Rik	0	1.79255	1.72444
10570625	Rpl19	0	1.79249	1.73261
10484622	Olfr1085	0	1.79149	1.75304				X
10515826	Olfr1337	0	1.78879	1.60707
10530841	Igfbp7	0	1.78801	0
10600884	Rpl17	0	1.78763	1.85125
10475578	Ctxn2	0	1.78609	1.73139
10405876	Gm10324	0	1.78593	1.85785
10587501	Rps27a	0	1.78554	1.69636
10594946	Rpl36	0	1.78495	1.74641
10517165	Cd52	1.78339	1.78495	0
10543409	TAS2R16	0	1.78426	1.79009
10501020	Chi3l3	0	1.78155	1.78155
10400095	Ifrd1	0	1.7813	0
10455210	Rpl17	0	1.78105	1.79971
10550775	Gm10662	0	1.78087	1.79226
10550762	Gm5891	0	1.78087	1.79226
10408225	Hist1h4c	0	1.78022	1.85106
10581495	Rplp1	0	1.78011	1.98881
10499121	RPS3A	0	1.77988	1.65426
10544540	Rpl35a	0	1.77984	1.73981
10442807	TEKT4	0	1.77926	1.67506
10442643	Nme3	0	1.77856	1.8978
10521593	Rpl7	0	1.77826	1.71773
10501063	Cd53	0	1.77645	0
10503915	2410018M08Rik	0	1.7764	1.64167
10454296	Rpl19	0	1.77495	1.72816
10471755	Olfr348	0	1.77397	1.77397				X
10368575	SUPT4H1	0	1.77368	1.5926
10558150	Htra1	0	1.77317	0
10421908	RPS3A	0	1.77302	1.62753
10541071	8430408G22Rik	0	1.7719	1.7285
10502787	RPSA	0	1.77006	1.62145
10513428	Mup2	0	1.76831	1.76831
10581266	TPPP3	0	1.76785	1.79611
10528523	TOMM7	0	1.76586	1.69147
10383887	UQCR10	0	1.76572	1.77755
10490370	Psma7	0	1.76551	1.67782
10513512	Mup1	0	1.76488	1.76488
10396059	Rpl17	0	1.76428	1.79497
10380833	Rpl19	0	1.7637	1.69189
10564563	Rpl17	0	1.76364	1.78445
10473450	Olfr998	0	1.76087	1.72903				X
10440717	1110025L11Rik	0	1.76063	1.84064
10399036	UEVLD	0	1.76017	1.78328
10377851	Psmb6	0	1.7601	1.76138
10389875	Rpl27	0	1.7594	1.60761
10453690	Rpl27	0	1.7594	1.60761
10501179	Rpl13	0	1.75888	1.67482
10566168	Olfr33	0	1.75861	1.70082				X
10585874	Hexa	0	1.75858	0
10566182	Olfr566	0	1.75712	1.91193				X
10373768	SELM	0	1.75644	1.6303
10401958	Naca	0	1.75574	1.64783
10509127	Fuca1	0	1.75467	1.60408
10471761	Olfr352	0	1.75357	1.64207				X
10557326	Il4ra	0	1.75322	0
10607391	RPS7	0	1.75229	1.62732
10494271	Ctss	1.69175	1.75168	0
10555903	Olfr676	0	1.75059	1.74647				X
10533050	Hspb8	0	1.74851	0
10484539	OR9G4	0	1.74557	1.65908				X
10534964	Rps25	0	1.74356	1.76032
10461784	Olfr1449	0	1.74325	1.66329				X
10600857	Heph	0	1.74318	1.50396
10521667	Bst1	0	1.74055	0
10351895	Olfr424	0	1.7393	1.7732				X
10531340	Rpl13	0	1.7392	1.6105
10566620	Olfr711	0	1.73917	1.72268				X
10405626	Rpl17	0	1.7386	1.82985
10514520	Cyp2j9	0	1.73851	0
10477370	TOMM20	0	1.73793	1.88227
10350188	TMEM9	0	1.7379	1.6198
10502655	Cyr61	0	1.73733	0
10386455	Rasd1	0	1.7363	1.58959
10401924	Rpl31	0	1.73613	1.64746
10471770	Olfr357	0	1.73517	1.66171				X
10581027	Rplp0	0	1.73483	0
10417167	Clybl	0	1.73421	1.82917
10541494	Rps27a	0	1.73205	1.6087
10407120	RPS3A	0	1.73204	1.62196
10584506	Olfr967	0	1.73186	1.81204				X
10558961	TSPAN4	0	1.73117	1.56789
10379068	SDF2	0	1.73112	1.50198
10547068	Rpl32	0	1.731	1.60729
10456709	Rpl17	0	1.73095	1.75225
10545202	Igkv4-58	0	1.73092	1.64735
10371265	Rpl23a	0	1.73005	1.68223
10371275	Rpl23a	0	1.73005	1.68223
10500276	BC028528	0	1.72952	1.5078
10403034	LOC100046275	0	1.72771	1.77334
10373614	Olfr769	0	1.72698	1.70901				X
10484920	Ptpmt1	0	1.72598	1.68503
10558769	Ifitm1	0	1.72543	0
10350990	Gm6177	0	1.72481	1.67676
10546432	Adamts9	0	1.72454	0
10371267	Rpl23a	0	1.72235	1.68069
10371269	Rpl23a	0	1.72235	1.68069
10425283	Maff	0	1.72227	0
10484706	Olfr74	0	1.72205	1.67194				X
10410099	Cdc14b	0	1.72192	1.74913
10471747	Olfr344	0	1.72181	1.66821				X
10560791	Gm5891	0	1.72148	1.68507
10464603	Aip	0	1.72055	1.6467
10536103	Gm6346	0	1.72053	1.6718
10555746	Olfr568	0	1.72042	1.72996				X
10436978	Cbr3	0	1.71967	1.67086
10407940	Trgv2	0	1.71964	0
10495989	Rpl7a	0	1.71946	1.67264
10368277	Snora33	0	1.71819	1.76488
10445894	Erh	0	1.71741	1.76715
10523312	D5Ertd577e	0	1.71704	1.65778
10438098	SDF2L1	0	1.71614	0
10408444	Prl7c1	0	1.71532	1.71532
10560764	Gm5891	0	1.71486	1.67719
10560777	Gm5891	0	1.71486	1.67719
10364766	Rps15	0	1.71475	1.83517
10450038	Angptl4	0	1.71422	0
10541354	A2m	0	1.71284	0			X
10489204	TGM2	0	1.71258	0
10484822	Olfr1240	0	1.71219	1.73789				X
10543052	Rps27a	0	1.71177	1.79903
10496872	Eltd1	0	1.71004	0
10598831	Rpl23a	0	1.70938	1.67577
10457731	Rpl35	0	1.70916	1.76678
10377541	Lsmd1	0	1.70851	1.94375
10546430	Adamts9	0	1.70795	0
10492229	Rpl13	0	1.70789	1.59519
10397553	Gm16368	0	1.70652	0
10461152	SNORD22	0	1.70573	1.78516
10567216	Rps15a	0	1.7057	1.60172
10586168	Snord16a	0	1.70494	1.82221
10591214	Olfr867	0	1.70475	1.62499				X
10509858	SDHB	0	1.70432	1.7839
10606989	TSC22D3	0	1.70427	0
10347917	Rpl19	0	1.70312	1.6381
10369989	Ddt	0	1.70193	1.6849
10447702	Ppih	0	1.70082	1.78688
10528478	Rpl17	0	1.69977	1.73414
10499705	Hax1	0	1.69955	1.73223
10556244	Snora23	0	1.69932	1.89501
10516064	Mfsd2a	0	1.69744	0
10403978	Hist1h2br	0	1.69713	1.63946
10478938	Hax1	0	1.69713	1.72104
10524681	TRIAP1	0	1.69707	1.6241
10496359	Emcn	0	1.69705	0
10530393	Gabrg1	0	1.69622	1.64336
10385774	Olfr1371	0	1.69622	1.58408
10449242	SNRPG	0	1.69599	1.77818
10414078	Rpl23a	0	1.6958	1.66122
10535927	Nme2	0	1.69508	1.63679
10601755	Rpl36a	0	1.69366	1.74823
10423599	Matn2	0	1.69304	0
10482267	Rpl35	0	1.69302	1.74345
10473588	Olfr1176	0	1.69244	1.69244				X
10579302	Uba52	0	1.69202	1.59485
10484846	Olfr1252	0	1.69174	1.62944				X
10572580	USE1(includesEG:290627)	0	1.69092	1.7157
10367503	Olfr790	0	1.6908	1.6908				X
10384829	Rps27a	0	1.69036	1.62071
10484807	Olfr1230	0	1.69002	1.59118				X
10429389	Rpl17	0	1.68984	1.71356
10380129	SUPT4H1	0	1.6898	1.50965
10359861	Mgst3	0	1.6897	1.80255
10485811	Olfr1313	0	1.68906	1.72708				X
10496735	RPL36A/RPL36AP8	0	1.68882	1.77281
10361816	Rpl23a	0	1.68818	1.65598
10421707	Rpl23a	0	1.68817	1.66358
10485813	Olfr1314	0	1.68723	1.71376				X
10344931	Rpl5	0	1.68675	1.65285
10462603	Fas	0	1.68624	0
10524338	Crybb1	0	1.68605	0
10376239	Gm12238	0	1.68601	1.79138
10515383	Gm5745	0	1.68539	1.66576
10425799	Rnu12	0	1.68533	1.84475
10365288	TAF10(includesEG:216185)	0	1.68502	1.55243
10484357	RPS4X	0	1.68428	0
10578688	Rnu2-10	0	1.6837	2.13882
10443027	A930001N09Rik	0	1.68166	0
10473503	Olfr1052	0	1.68009	1.68009				X
10458386	Ndufa2	0	1.67874	1.5045
10509137	Hmgcl	0	1.67873	1.69473
10536159	C87414	0	1.67846	1.66292
10522577	D5Ertd577e	0	1.67846	1.66292
10553533	Gm6181	0	1.67801	1.77551
10550906	Plaur	0	1.678	0
10473600	Olfr1188	0	1.6779	1.5324				X
10532993	Cox6a1	0	1.67783	1.56211
10566233	Olfr623	0	1.67646	1.65148				X
10592386	Olfr146	0	1.67475	1.67475				X
10464999	Cst6	0	1.67466	1.54731
10584403	Olfr251	0	1.67333	1.62366				X
10476725	Gm561	0	1.6727	1.79268
10590801	Birc3	0	1.67218	0
10585097	Gm5617	0	1.67198	1.81918
10600301	SSR4	0	1.67161	1.70404
10517513	C1qc	0	1.67126	0
10422057	RPL7A	0	1.67124	1.65379
10528815	Speer4a	0	1.67077	1.6344
10573430	Gadd45gip1	0	1.66996	1.74058
10380859	Cdk12	0	1.66974	1.72153
10345752	Il1r2	0	1.66949	0
10388776	Rpl23a	0	1.6692	1.62663
10381460	Rnu2-10	0	1.66913	2.01887
10381470	Rnu2-10	0	1.66913	2.01887
10381472	Rnu2-10	0	1.66913	2.01887
10391488	Rnu2-10	0	1.66913	2.01887
10587546	Rpl7a	0	1.66905	1.6234
10521969	Immp1l	0	1.669	1.64763
10421972	Rpl36a	0	1.66765	1.68805
10555873	Olfr652	0	1.66764	1.69623				X
10569014	Ifitm2	0	1.66688	0
10511149	Mrpl20	0	1.66684	1.76147
10515884	Ppih	0	1.66632	1.72627
10567103	Rpl5	0	1.66594	1.6284
10594752	Gm4978	0	1.66544	1.60622
10474669	Rpl27a	0	1.66534	1.5751
10489235	9430008C03Rik	0	1.66488	1.652
10535989	A430089I19Rik	0	1.66479	0
10536085	A430089I19Rik	0	1.66479	0
10536136	BC061212	0	1.66479	0
10568532	Rpl7a	0	1.66331	1.60563
10439049	Pigx	0	1.66299	1.68371
10396694	Churc1	0	1.66287	1.99061
10511342	Uba52	0	1.66255	1.57581
10499854	S100A1(includesEG:20193)	0	1.66207	1.57075			X
10584431	Olfr913	0	1.6619	1.58158				X
10428398	Eif3e	0	1.66143	0
10532267	Vmn2r14	0	1.66089	1.71112
10350816	Rpl35	0	1.6601	1.71676
10607388	RPL7A	0	1.65949	1.62227
10378407	Olfr390	0	1.65946	1.6777				X
10376196	Hint1	0	1.65857	1.62245
10587683	Bcl2a1a	0	1.65827	0
10408070	Hist1h2br	0	1.65804	1.60592
10360028	Fcgr2b	0	1.65713	0
10489041	Pdcd10	0	1.65593	1.77483
10598103	Rpl23a	0	1.65577	1.62606
10473467	Olfr1018	0	1.65489	1.61982				X
10425018	Rpl8	0	1.65393	1.59647
10555762	Olfr584	0	1.65389	1.64604				X
10484820	Olfr1239	0	1.65338	1.58815				X
10603009	Uba52	0	1.65292	1.56161
10514173	Rpl34	0	1.65232	1.73755
10452384	Rpl7a	0	1.65201	1.60538
10473363	TIMM10	0	1.65179	1.53374
10512701	Tomm5	0	1.65139	1.744
10381526	Ppih	0	1.65111	1.77403
10564539	Mctp2	0	1.65102	1.56169
10383813	Mtfp1	0	1.65046	1.78029
10408130	Vmn1r191	0	1.65045	0
10375880	Nhp2	0	1.65011	1.70459
10347919	Gm10552	0	1.64983	0
10356291	Gm10552	0	1.64983	0
10364909	Oaz1	0	1.64965	1.67378
10360070	Fcer1g	1.61739	1.64855	0	X
10566300	Olfr644	0	1.6481	1.51797				X
10594907	Rpl7a	0	1.64802	1.5855
10576216	Snord68	0	1.64785	1.60224
10566203	Olfr591	0	1.64649	1.58086				X
10565609	THRSP	0	1.64645	0
10408210	Hist1h2br	0	1.6462	1.61937
10521690	Ppih	0	1.64615	1.72853
10528804	5031410I06Rik	0	1.64584	1.60622
10408138	Vmn1r188	0	1.64561	1.66392
10557450	Bola2	0	1.64512	1.72351
10467956	Bloc1s2	0	1.64504	1.65507
10603172	Rpl7a	0	1.64484	1.59248
10484852	Olfr1256	0	1.64471	0				X
10499035	Mnd1	1.69114	1.64441	0
10368356	Akap7	0	1.64417	1.62998
10409278	Nfil3	0	1.64352	0
10579776	Arhgap10	0	1.64341	1.64416
10526482	Polr2j	0	1.64278	1.81943
10508829	Map3k6	0	1.6427	0
10410955	Atp6ap1l	0	1.64245	1.52897
10527448	Bud31	0	1.64225	1.58706
10523893	Rpl5	0	1.64161	1.60397
10540118	Lsm3	0	1.64149	1.58212
10408081	Hist1h1b	0	1.64083	1.68765
10473496	Olfr1036	0	1.64059	1.68375				X
10582814	TOMM20	0	1.64034	1.74965
10602293	Ott	0	1.64019	1.60198
10519497	STEAP4	0	1.63998	0
10371904	CXorf40A/CXorf40B	0	1.63997	1.57355
10550772	Gm5891	0	1.63939	1.61597
10560807	Gm5891	0	1.63939	1.61597
10606075	RPS4X	0	1.63901	0
10562096	TMEM147	0	1.63812	1.56693
10428169	Rpl7a	0	1.63788	1.58784
10393823	P4hb	0	1.63776	0
10547789	Grcc10	0	1.63755	1.63052
10448089	Oaz1	0	1.63753	1.6646
10524018	Rpl34	0	1.63743	1.72795
10428554	Eif3h	0	1.63722	1.58758
10414250	4930503E14Rik	0	1.63692	1.63692
10517682	Minos1	0	1.63675	1.60067
10381458	Rnu2-10	0	1.63523	1.98787
10565813	SNORD15A	0	1.63475	1.69114
10377490	Alox12b	0	1.63466	0
10442829	Gng13	0	1.63426	1.59894
10470305	Rpl7a	0	1.63238	1.6025
10545409	VAMP8	0	1.63194	0
10567020	Rpl7a	0	1.63114	1.56687
10422852	Rpl19	0	1.63064	1.59256
10401630	Acyp1	0	1.63051	1.59666
10566199	Olfr586	0	1.63014	1.53072				X
10410237	Zfp640	0	1.62893	1.64914
10416835	Rpl17	0	1.62867	1.6991
10385511	Psme2	1.72424	1.62854	0
10536593	TSEN15	0	1.62803	2.01234
10547689	Vmn2r26	0	1.62776	1.64552
10418498	RPL7A	0	1.62766	1.573
10493789	S100A13	0	1.6272	1.63208
10569200	Polr2l	0	1.62702	1.57802
10516735	TINAGL1	0	1.62512	0
10431282	2810001A02Rik	0	1.62508	1.5386
10524718	Rplp0	0	1.62474	0
10487267	Polr2l	0	1.62425	1.57941
10578145	Erh	0	1.62417	1.63842
10538963	Rpl34	0	1.62369	1.69
10484809	Olfr1231	0	1.6235	1.59455				X
10474483	Olfr1279	0	1.62206	1.65637				X
10565395	Olfr303	0	1.62034	1.65009				X
10539484	Rpl18	0	1.62027	1.64838
10543464	RPL7A	0	1.62016	1.57124
10446613	Gm16519	0	1.61977	1.63666
10519805	Speer4a	0	1.61936	0
10452867	Dpy30	0	1.61897	1.73241
10566662	Olfr469	0	1.61857	1.69726				X
10394353	SF3B14	0	1.61843	1.76516
10367091	Naca	0	1.6184	1.58669
10401278	Erh	0	1.61733	1.62832
10523337	Gm6346	0	1.61704	1.61704
10536025	Gm6346	0	1.61704	1.61704
10595441	Rpl7a	0	1.61635	1.57461
10473564	Olfr1143	0	1.61629	1.6106				X
10520010	Pmpcb	0	1.61626	0
10560242	C5ar1	0	1.61612	0		X
10487925	RPL18	0	1.61527	1.64173
10434287	Olfr166	0	1.61504	1.76073				X
10510178	ZNF600/ZNF888	0	1.61488	1.68919
10603736	Rnu2-10	0	1.61445	1.96524
10346255	Ormdl1	0	1.61364	1.56797
10603814	SLC9A7	0	1.61301	1.5031
10476301	SMOX	0	1.61244	0
10420030	Psme2	1.68999	1.61237	0
10606600	Pcdh19	0	1.6121	0
10363403	Ascc1	0	1.61157	1.69733
10438564	Rps10	0	1.61107	1.63707
10506643	TMEM59	0	1.61009	0
10547758	Emg1	0	1.60957	0
10528191	Speer4a	0	1.60945	0
10552314	ZNF141	0	1.60812	0
10403980	Hist1h2br	0	1.60754	1.57167
10492428	TIPARP	0	1.60753	0
10546434	Adamts9	0	1.60748	0
10568997	SIRT3	0	1.6064	1.58553
10516027	Rlf	0	1.60571	1.50261
10356278	SP110	1.64944	1.60543	0
10495243	Gstm5	0	1.6054	1.5855			X
10588026	Rpl7a	0	1.60536	1.57358
10484813	Olfr1233	0	1.60493	1.60535				X
10531518	BC061212	0	1.6048	0
10501742	Rpl7a-ps3	0	1.60469	1.61537
10499861	S100A9	0	1.60381	0
10592414	Olfr958	0	1.60322	1.66334				X
10497356	SIRPB1	0	1.60152	1.55223
10543134	Ndufa4	0	1.60147	1.57036
10362359	Pebp1	0	1.60091	1.60449
10566170	Olfr559	0	1.60077	1.62575				X
10356248	C130026I21Rik	0	1.60022	0
10346105	Rpl23a-ps1	0	1.60019	1.58896
10500304	VPS45	0	1.60007	1.62358
10466439	Pebp1	0	1.60006	1.59345
10408762	Eef1e1	0	1.59958	1.66955
10448184	4930515G13Rik	0	1.59799	1.59311
10606939	RPS4X	0	1.5979	0
10570980	Rps23	0	1.5977	1.54133
10473624	Olfr1257	0	1.59763	1.60577				X
10444890	Ier3	0	1.59731	0
10525387	Gpn3	0	1.59712	1.53907
10428103	STK3	0	1.59695	1.62066
10477581	Rpl5	0	1.59641	1.56656
10583444	Olfr39	0	1.59607	1.5904				X
10373645	Olfr811	0	1.59604	1.5485				X
10367493	Olfr785-ps1/Olfr787	0	1.59593	1.50072				X
10474229	Cd59a	0	1.59593	1.70035
10450914	Olfr137	0	1.59563	1.65537				X
10558919	Snora52	0	1.59527	1.72762
10477777	Ergic3	0	1.59327	1.52272
10543333	Aass	0	1.59323	0
10548785	Dynlt1b	0	1.5923	1.82867
10356262	Gm7609	1.55592	1.59175	0
10453632	Rpl7a	0	1.59162	1.64915
10464583	Gstp1	0	1.59134	1.71414
10554733	Olfr292	0	1.59068	1.59068
10599951	1110012L19Rik	0	1.59026	1.54876
10490551	Nkain4	0	1.58993	1.72029
10352905	Cd34	0	1.58993	0
10485807	Olfr1311	0	1.58986	1.54119				X
10493094	Mrpl24	0	1.58822	0
10440176	Olfr202	0	1.58787	0				X
10433262	Gm5766	0	1.58766	1.5493
10391407	Ccdc56	0	1.58749	1.66299
10490126	Rps29	0	1.58749	0
10388280	Olfr385	0	1.5872	1.5872				X
10559233	Mrpl23	0	1.58672	1.75749
10453254	Cox7a2l	0	1.58631	0
10473464	Olfr1015	0	1.58624	1.58193				X
10373647	Olfr812	0	1.58587	0				X
10487476	1500011K16Rik	0	1.58575	1.52367
10555805	Olfr619	0	1.58483	1.58483				X
10391798	Gfap	0	1.58434	0			X
10354868	Fam126b	0	1.58414	1.56024
10591735	Elof1	0	1.58336	1.53636
10382106	Gm885	1.5102	1.58275	0
10483786	Mrpl23	0	1.5825	1.76151
10464469	Rpl7a	0	1.58242	1.56417
10546944	TMEM111	0	1.58222	0
10441107	Psmg1	0	1.58129	0
10400635	Rps29	0	1.5812	0
10445268	Gpr116	0	1.58095	0
10507594	SLC2A1	0	1.58019	0
10491730	Rps23	0	1.58005	1.50753
10538629	Rps15	0	1.57968	1.59887
10523717	SPP1(includesEG:20750)	0	1.57955	0
10484716	Olfr1164	0	1.57932	1.55463				X
10536143	Gm6346	0	1.57915	1.57915
10561140	Mrpl41	0	1.57907	1.57559
10460376	Ppp1ca	0	1.57876	1.66241
10447594	Dynlt1b	0	1.57832	1.75724
10410328	Zfp874a/Zfp874b	0	1.57827	0
10542223	5430401F13Rik	0	1.57786	1.52631
10380571	Gngt2	0	1.57773	0
10558655	Olfr46	0	1.57748	1.59325				X
10362422	TRDN	0	1.57743	1.67747
10547171	Olfr215	0	1.577	1.56755				X
10590253	RPSA	0	1.57653	0
10440721	Krtap16-7	0	1.57563	1.51055
10367513	Olfr800	0	1.57528	1.57528				X
10506668	YIPF1	0	1.57526	1.58109
10427125	Igfbp6	0	1.5752	0
10584504	Olfr919	0	1.57428	0				X
10594904	Uba52	0	1.57425	1.51829
10579657	Rpl23a	0	1.57418	1.55312
10494296	Rps10	0	1.57413	1.55723
10417415	Gm5458	0	1.57307	0
10563802	Gm14385	0	1.57277	1.53145
10428576	Rpl15	0	1.57246	1.5379
10397518	Ahsa1	0	1.57237	0
10549495	Rps29	0	1.57224	0
10536010	C87414	0	1.57177	1.57177
10513737	Rpl17	0	1.57169	1.59546
10425757	1500032L24Rik	0	1.5713	1.5488
10542355	Emp1	0	1.57087	0
10541069	Olfr214	0	1.57071	0				X
10473494	Olfr1034	0	1.57069	0				X
10484640	Olfr1099	0	1.57051	1.72582				X
10536061	ZNF141	0	1.57039	0
10576726	C330021F23Rik	0	1.57016	0
10372410	Glipr1	0	1.57011	0
10584395	Olfr25	0	1.56998	1.57467				X
10501494	Amy2a5	0	1.56975	1.56975
10436456	Pros1	0	1.56967	0
10564692	Mrpl46	0	1.56867	1.58831
10435784	Ndufs5	0	1.56863	1.64789
10536079	Vmn2r-ps54	0	1.56854	0
10552331	Vmn2r-ps54	0	1.56854	0
10539143	Retsat	0	1.56848	0
10364293	UBE2G2	0	1.56844	0
10591747	Rpl15	0	1.5681	1.52112
10414269	BC061237	0	1.56746	1.66806
10443021	Atp6v0e	0	1.56727	0
10452110	2410015M20Rik	0	1.56569	1.65597
10446334	GLCCI1	0	1.56562	1.55582
10436941	Mrps6	0	1.56506	0
10583100	Mmp8	0	1.56496	0
10493193	Cct3	0	1.56391	0
10508269	BC003266	0	1.56365	1.59723
10555901	Olfr669	0	1.56348	0				X
10394591	Rpl15	0	1.56318	1.52293
10547386	Adipor2	0	1.56318	0
10407995	Olfr1370	0	1.56282	1.59888				X
10521134	Rps29	0	1.56273	0
10543031	SLC25A13	0	1.5624	0
10495675	F3	0	1.56234	0
10454842	UBE2D2	0	1.56199	1.59209
10500268	Mrps21	0	1.56148	1.60699
10547638	Rpl15	0	1.56096	1.53268
10413874	Ogdhl	0	1.55925	0
10439936	Nfkbiz	0	1.55819	0
10542077	Rpl18	0	1.55807	1.56035
10558649	Olfr46	0	1.55788	0				X
10434029	Lztr1	0	1.55758	0
10417745	Rpl15	0	1.5571	1.51811
10353844	Neurl3	0	1.55637	0
10376726	Dhrs7b	0	1.55577	0
10439204	Rpl15	0	1.55521	1.51975
10539310	Pcgf1	0	1.55506	1.88967
10404049	Hist2h3b	0	1.55506	0
10514366	Glrx3	0	1.55493	1.62994
10563094	Fcgrt	0	1.55463	1.61433
10361977	Gm6251	0	1.55414	0
10550805	Vmn1r-ps84	0	1.55366	1.55925
10471904	Arpc5l	0	1.55266	0
10519052	2810405K02Rik	0	1.55261	1.6151
10580300	Asna1	0	1.55191	1.6391
10404731	TMEM14C	0	1.55095	0
10536794	Hilpda	0	1.5507	1.63989
10484543	Olfr1006	0	1.55052	1.55886
10555775	Olfr594	0	1.55007	1.5088				X
10367507	Olfr792	0	1.55001	1.59592				X
10346340	9430016H08Rik	0	1.54884	0
10469070	Nudt5	0	1.5477	0
10408239	Hist2h3b	0	1.54736	0
10472095	Bloc1s2	0	1.54676	1.55886
10378413	Olfr23	0	1.54668	1.51792				X
10362811	SESN1	0	1.5465	0
10442139	VN1R2	0	1.54629	0
10536083	Vmn2r-ps54	0	1.54544	1.54544
10552335	Vmn2r-ps54	0	1.54544	1.54544
10408937	Atxn1	0	1.54531	1.50374
10440661	Rpl13	0	1.54497	0
10545196	Igkc	0	1.54447	0
10410947	XRCC4	0	1.54408	1.65075
10438328	D16H22S680E	0	1.54317	0
10530726	BC061212	0	1.54313	0
10531507	BC061212	0	1.54313	0
10528183	Speer4a	0	1.54312	1.5272
10394733	C330021F23Rik	0	1.5426	0
10437934	RPSA	0	1.5426	0
10473519	Olfr1115	0	1.54226	1.50793				X
10516211	Ndufs5	0	1.54154	1.66408
10394102	WDR45L	0	1.54153	1.50506
10408693	F13a1	0	1.54057	0
10388284	Olfr389	0	1.54051	0				X
10445412	Nfkbie	0	1.54046	0
10461391	Pcna	0	1.54026	0
10421723	Dnajc15	0	1.54001	1.80234
10488944	UQCC	0	1.53985	1.62621
10389858	Nme2	0	1.53898	1.51104
10454202	Rnf138	0	1.53842	1.68335
10514466	Jun	0	1.53839	0
10405047	Aspn	0	1.53803	0
10528821	Speer4a	0	1.5379	0
10558657	Olfr538	0	1.53779	0
10560814	Vmn1r-ps84	0	1.53771	1.5104
10538201	2410003K15Rik	0	1.53655	0
10406968	Cenpk	0	1.53639	1.56015
10517328	TMEM50A	0	1.53615	0
10553100	Rpl18	0	1.53607	1.54131
10424833	Maf1	0	1.53596	0
10555773	Olfr593	0	1.53572	0				X
10386123	C1orf174	0	1.53548	1.61599
10542267	5530400C23Rik	0	1.53534	1.53534
10395520	Immp2l	0	1.53511	1.74549
10440977	Atp5o	0	1.53476	1.62844
10565712	Acer3	0	1.53451	1.57301
10349184	Cdh7	0	1.53435	0
10436412	Olfr195	0	1.53402	1.53402				X
10408202	Hist2h3b	0	1.534	0
10544596	TMEM176B	0	1.53393	0
10595664	TMED3	0	1.53351	1.51277
10371107	Mrpl54	0	1.53348	1.65553
10362922	Atg5	0	1.53255	1.53623
10592382	Olfr934	0	1.53216	0				X
10487930	Pcna	0	1.53162	0
10505996	Fggy	0	1.53147	1.61548
10588007	TFDP2	0	1.5314	1.62456
10406541	Rps23	0	1.53096	0
10381096	Igfbp4	0	1.53079	0
10482121	Olfr3	0	1.53019	0				X
10425161	Lgals1	0	1.53011	1.73532				X
10470298	Fam69b	0	1.52976	1.62484
10367626	1700052N19Rik	0	1.52894	1.51546
10380670	Rpl17	0	1.52836	1.54114
10484586	Olfr1054	0	1.52717	1.62105				X
10587792	Plscr1	0	1.5263	0
10489484	SDC4	0	1.52623	0
10403253	RPS4X	0	1.52574	0
10538519	Ppp1r17	0	1.52486	1.62283
10389507	VMP1	0	1.52374	0
10418475	SPCS1	0	1.52342	0
10558723	Psmd13	0	1.52287	1.51519
10587315	Gsta4	0	1.52263	1.57842
10549375	RPS26	0	1.52211	0
10442948	Mrpl28	0	1.52164	0
10403464	Dip2c	0	1.52153	1.61847
10399677	Cox7a2l	0	1.52153	0
10559837	Vmn2r29	0	1.52143	1.59051
10519886	SEMA3C	0	1.52114	0
10530722	BC061212	0	1.52107	0
10570975	TM2D2	0	1.52061	0
10593713	Cib2	0	1.52057	1.63943
10357808	SNRPEP4	0	1.51957	0
10422052	Commd6	0	1.51935	1.57118
10375791	Olfr51	0	1.51878	0				X
10444291	H2-Ab1	0	1.5185	0
10468081	Npm3	0	1.51811	0
10364375	Cstb	0	1.51808	1.53011
10354470	Rpl15	0	1.51802	0
10515519	Atp6v0b	0	1.51795	0
10503259	TP53INP1	0	1.51781	0
10437191	B3galt5	0	1.5177	0
10503264	Ccne2	0	1.51762	1.54295
10558921	Pnpla2	0	1.51619	0
10546417	TRH	0	1.51588	1.52207
10484559	Olfr1040	0	1.51568	0				X
10438425	Olfr167	0	1.51558	0				X
10484610	Olfr1077-ps1	0	1.51557	0
10390505	Snora21	0	1.51556	1.69981
10464251	Atrnl1	0	1.51541	0
10418720	Mettl6	0	1.51521	0
10453604	Bambi	0	1.51322	0
10395659	Coch	0	1.51306	0
10603538	SSX1	0	1.51279	1.56173
10556297	Adm	0	1.51247	0
10532923	Rpl37	0	1.51127	0
10344713	Ahcy	0	1.51119	0
10519124	Gabrd	0	1.51111	0
10556571	Rpl19	0	1.51104	1.50262
10361098	Nenf	0	1.51079	1.53124
10568361	YIPF5	0	1.51067	1.59026
10597758	Csrnp1	0	1.51051	0
10503376	Gm11818	0	1.50995	1.82821
10592847	Myl6	0	1.50929	1.58072
10408331	Acot13	0	1.50922	1.53533
10504329	Ccdc107	0	1.50912	0
10549992	Vmn1r80	0	1.50889	0
10373630	Olfr801	0	1.50887	0				X
10555877	Olfr654	0	1.50881	0				X
10558948	Cd151	0	1.50837	0
10569057	Rnh1	0	1.50797	0
10383799	TCN2	0	1.50787	0
10376557	Nt5m	0	1.50761	1.52215
10403959	Hist1h2bq	0	1.50757	0
10408087	Hist1h2bq	0	1.50757	0
10567173	Pik3c2a	0	1.50748	0
10562663	RPS4X	0	1.50738	0
10602300	Ott	0	1.50728	0
10469056	Gm11970	0	1.50698	1.57904
10540795	Irak2	0	1.50668	0
10560013	Vmn1r74/Vmn1r76	0	1.50633	0
10420385	N6amt2	0	1.50601	1.5044
10559820	Zfp954	0	1.50584	1.55321
10581558	RPS26	0	1.50556	0
10463505	Dpcd	0	1.50526	0
10573194	Ndufb7	0	1.50523	1.5355
10563114	Snord32a	0	1.50407	1.51547
10375487	Gnb2l1	0	1.50406	0
10577910	Fnta	0	1.50386	1.50123
10540507	H3f3a	0	1.50353	1.58413
10555741	Olfr561	0	1.50304	0				X
10450814	Ppp1r11	0	1.50271	0
10556117	Olfr473	0	1.50059	1.50059				X
10436967	Cbr1	0	1.50039	0
10360120	UFC1	0	1.50027	1.5034
10598087	mt-Nd6	0	0	2.45963
10353545	1110058L19Rik	-1.54851	0	1.84786
10587604	RWDD2A	0	0	1.84428
10352110	Gm16432	0	0	1.71981
10551614	Ech1	0	0	1.70403
10383472	Rac3	0	0	1.69522
10585823	1600029O15Rik	0	0	1.68272
10376420	Gm12258	0	0	1.6794
10550169	Phf20	0	0	1.67192
10434664	Gm4943	0	0	1.66628
10578794	Galntl6	0	0	1.66149
10371830	Actr6	0	0	1.65877
10439398	Ndufb4	0	0	1.65861
10464551	Ndufs8	0	0	1.65661
10498296	Commd2	0	0	1.64817
10547686	Vmn2r19	0	0	1.64732
10595094	2310046A06Rik	0	0	1.64629
10498771	Pdcd10	0	0	1.63542
10485700	Bbox1	0	0	1.63232
10353050	Cops5	0	0	1.62301
10576152	TRAPPC2L	0	0	1.61818
10415678	Cab39l	0	0	1.60566
10480445	SPOPL	0	0	1.60543
10422776	Phb	0	0	1.602
10588642	Nprl2	0	0	1.60109
10460492	Mrpl11	0	0	1.59991
10410150	Cntnap3	0	0	1.59979
10545835	1700040I03Rik	0	0	1.59951
10459387	NSA2	0	0	1.59504
10462346	Rcl1	0	0	1.59307
10382508	Ict1	0	0	1.58913
10380551	Phb	0	0	1.58527
10480725	BC029214	0	0	1.58373
10576795	Cd209a	0	0	1.5818
10373396	Myl6	0	0	1.58085
10424340	Ndufb9	0	0	1.57363
10406865	Mrps27	0	0	1.57106
10462193	Ndufb4	0	0	1.56982
10425257	Polr2f	0	0	1.56957
10351893	Olfr427	0	0	1.56622				X
10420011	Myl6	0	0	1.56307
10577230	Erich1	0	0	1.55831
10539702	Fam136a	0	0	1.55488
10447065	Fam82a1	0	0	1.55151
10410617	Pdcd6	0	0	1.5515
10388784	Snord42b	0	0	1.55134
10448048	Psmb1	0	0	1.54897
10446214	Alkbh7	0	0	1.54869
10490854	ZNF600/ZNF888	0	0	1.54535
10377560	SAT2	0	0	1.54216
10467739	Avpi1	0	0	1.54167
10485635	Eif3m	0	0	1.54089
10528474	Rpl22l1	0	0	1.53708
10440414	Fau	0	0	1.5348
10411776	H3f3a	0	0	1.53421
10581308	Myl6	0	0	1.53263
10522430	Dcun1d4	0	0	1.5319
10406364	2210408I21Rik	0	0	1.53154
10561907	SDHAF1	0	0	1.53138
10366407	Gm10752	0	0	1.53107
10576332	TUBB3	0	0	1.53044
10483819	TTC30B	0	0	1.53028
10452860	Memo1	0	0	1.5302
10445601	Mea1	0	0	1.52973
10496169	Ppa2	0	0	1.52911
10503399	Myl6	0	0	1.52807
10585972	MYO9A	0	0	1.52694
10568921	Caly	0	0	1.52625
10484681	Olfr1133	0	0	1.52602				X
10460765	2400001E08Rik	0	0	1.52528
10393642	Eif4a3	0	0	1.5252
10374529	WDPCP	0	0	1.52497
10445430	Mrpl14	0	0	1.5249
10404447	Serpinb1b	0	0	1.52447
10465114	Kat5	0	0	1.5243
10525381	VPS29(includesEG:288666)	0	0	1.52395
10462081	Nsa2	0	0	1.52355
10572613	Mrpl34	0	0	1.52352
10483856	Prkra	0	0	1.52215
10541094	ZNF32	0	0	1.52128
10344990	Crispld1	0	0	1.52091
10592816	Hmbs	0	0	1.51952
10354372	Myl6	0	0	1.51923
10383999	Mrps24	0	0	1.51852
10375031	SNRNP25	0	0	1.51761
10358726	TSEN15	0	0	1.5175
10480672	SSNA1	0	0	1.51699
10365966	Atp5l2	0	0	1.51554
10474541	Nop10	0	0	1.51359
10546217	Chchd6	0	0	1.51357
10417371	Gm2897	0	0	1.51328
10594144	Bbs4	0	0	1.51222				X
10362974	Hace1	0	0	1.51132
10501208	Gstm6	0	0	1.51119
10346914	Fastkd2	0	0	1.51114
10448737	Ndufb10	0	0	1.51111
10406953	TRIM23	0	0	1.51071
10584401	Olfr250	0	0	1.5103				X
10566219	Olfr610	0	0	1.50899				X
10439018	0610012G03Rik	0	0	1.50831
10365887	Ndufa12	0	0	1.50809
10392936	Nt5c	0	0	1.50796
10449370	Rps10	0	0	1.50775
10440134	Olfr172	0	0	1.50706				X
10576896	Gm9457	0	0	1.50642
10481525	TOR1A	0	0	1.50618
10371002	Lsm7	0	0	1.50617
10493490	Dpm3	0	0	1.50437
10376320	Mrpl22	0	0	1.50386
10416732	Snora30	0	0	1.50337
10557703	Snora30	0	0	1.50337
10534654	ZNHIT1	0	0	1.50278
10491058	Rprl2	0	0	1.50255
10564177	SNORD116@	0	0	1.50248
10471768	Olfr356	0	0	1.50013				X
10530215	1110003E01Rik	0	0	0
10595702	1190002N15Rik	0	0	0
10466728	1700028P14Rik	0	0	0
10590433	1700048O20Rik	-1.5613	0	0
10603651	1810030O07Rik	0	0	0
10542264	2700089E24Rik	0	0	0
10491977	2810046L04Rik	0	0	0
10565567	4632427E13Rik	0	0	0
10409330	4833439L19Rik	0	0	0
10417452	4930555G01Rik	0	0	0
10591022	4931406C07Rik	0	0	0
10431170	5031439G07Rik	0	0	0
10353993	6330578E17Rik	0	0	0
10586718	9530091C08Rik	1.52868	0	0
10535994	A430089I19Rik	0	0	0
10468653	A630007B06Rik	0	0	0
10455942	A730017C20Rik	0	0	0
10543785	AB041803	1.78777	0	0
10406982	Adamts6	1.87907	0	0
10444420	Agpat1	0	0	0
10496077	Agxt2l1	0	0	0
10604405	Aifm1	0	0	0
10428376	Angpt1	0	0	0
10494441	Ankrd34a	0	0	0
10590968	Ankrd49	-1.66606	0	0
10586064	Anp32a	0	0	0
10603051	Ap1s2	0	0	0
10355967	Ap1s3	1.54659	0	0
10418004	Ap3m1	0	0	0
10439009	Apod	0	0	0
10447108	Arhgef33	0	0	0
10568363	Armcx3	0	0	0
10451851	ARMCX3	0	0	0
10363007	Ascc3	1.69292	0	0
10435963	Atg3	0	0	0
10380830	B230217C12Rik	0	0	0
10445774	B430306N03Rik	1.60393	0	0
10531512	BC061212	0	0	0
10531523	BC061212	0	0	0
10536126	BC061212	0	0	0
10370681	C030046I01Rik	0	0	0
10452316	C3	1.8051	0	0	X	X	X
10547657	C3ar1	0	0	0		X
10450242	C4b	2.22581	0	0
10346564	Casp8	0	0	0
10485466	Cat	0	0	0
10580469	Cbln1	0	0	0
10393620	Cbx4	0	0	0
10533869	Ccdc92	0	0	0
10555935	Cckbr	0	0	0
10379518	Ccl7	2.32566	0	0
10462390	Cd274	5.08172	0	0	X
10548333	Cd69	1.63083	0	0
10425116	Cdc42ep1	0	0	0
10465278	Cdc42ep2	0	0	0
10345074	Cetn4	0	0	0
10450325	Cfb	1.7826	0	0
10581902	Cfdp1	0	0	0
10456378	Chmp1b	0	0	0
10542156	Clec2d	0	0	0
10423505	Cmbl	-1.61513	0	0
10590865	Cntn5	0	0	0
10427323	Copz1	0	0	0
10524668	Coq5	0	0	0
10532180	Cplx1	0	0	0
10501164	Csf1	1.59104	0	0			X
10476945	Cst7	1.70691	0	0
10490212	Ctsz	0	0	0
10541075	Cxcl12	0	0	0			X
10387890	Cxcl16	0	0	0			X
10531407	Cxcl9	0	0	0	X		X
10453057	Cyp1b1	0	0	0
10458046	D0H4S114	0	0	0				X
10417446	D830030K20Rik	0	0	0
10419240	Ddhd1	0	0	0
10496373	Ddit4l	0	0	0
10546760	Ddx3x	0	0	0
10608138	Ddx3y	0	0	0
10570706	Defa20	0	0	0
10525657	Denr	0	0	0
10409261	Diras2	0	0	0
10600485	Dkc1	0	0	0
10354404	Dnajb6	0	0	0
10395976	Dnajb6	0	0	0
10481868	Dnajb6	0	0	0
10585533	Dnajb6	0	0	0
10394245	Dnajc27	0	0	0
10400326	Eapp	0	0	0
10491212	Egfem1	0	0	0
10582712	Egln1	0	0	0
10475625	Eid1	0	0	0
10458680	Eif3j	0	0	0
10407072	Elovl7	0	0	0
10398240	Eml1	0	0	0
10368289	Enpp1	0	0	0
10406205	Erap1	1.76137	0	0
10482795	Ermn	0	0	0
10586722	F830001A07Rik	1.65885	0	0
10461723	Fam111a	0	0	0
10466794	Fam122a	0	0	0
10519988	Fam185a	0	0	0
10437655	Fam18a	0	0	0
10436442	Fam60a	1.62683	0	0
10549497	Fam60a	1.58174	0	0
10594762	Fam81a	0	0	0
10383556	Fn3krp	0	0	0
10406845	Foxd1	0	0	0
10362596	Fyn	0	0	0
10579925	Gab1	0	0	0
10370766	Gamt	0	0	0
10439514	Gap43	0	0	0
10420362	Gjb2	0	0	0
10443690	Glp1r	0	0	0
10519219	Gltpd1	0	0	0
10389190	Gm11435	0	0	0
10385507	Gm12185	1.58263	0	0
10514289	Gm12597	1.71473	0	0
10434224	Gm16314	0	0	0
10417239	Gm16440	0	0	0
10436890	Gm17362	0	0	0
10598083	Gm20142	0	0	0
10417421	Gm3468	0	0	0
10417264	Gm3558	0	0	0
10585697	Gm5121	0	0	0
10606069	Gm5407	0	0	0
10385513	Gm5431	2.22262	0	0
10417458	Gm5458	0	0	0
10417492	Gm5458	0	0	0
10417773	Gm5458	0	0	0
10519652	Gm6455	0	0	0
10519688	Gm6455	0	0	0
10407387	Gm7120	0	0	0
10566578	Gm8979	1.94935	0	0
10542981	Gmfg	0	0	0
10501265	Gnai3	0	0	0
10417787	Gng2	0	0	0
10607302	Gnl3l	0	0	0
10498775	Golim4	0	0	0
10423172	Golph3	0	0	0
10363070	Gp49a	1.79013	0	0
10535732	Gpr12	0	0	0
10543466	Gpr37	0	0	0
10433101	Gpr84	1.6522	0	0
10427026	Grasp	0	0	0
10437748	Gspt1	0	0	0
10409557	H2afy	0	0	0
10445119	H2-M3	1.52514	0	0	X
10450682	H2-T23	2.47318	0	0
10449018	Haghl	0	0	0
10406519	Hapln1	0	0	0
10428707	Has2	1.55475	0	0
10493086	Hdgf	0	0	0
10412466	Hmgcs1	0	0	0
10454411	Hnrnpa1	0	0	0
10375240	Hspd1	0	0	0
10432675	I730030J21Rik	-1.536	0	0
10583519	Icam1	0	0	0			X
10467230	Ide	0	0	0
10403413	Idi1	0	0	0
10482762	Idi1	0	0	0
10462613	Ifit2	6.41762	0	0	X
10505890	Ifna4	2.00386	0	0
10545175	Igkj1	0	0	0
10454966	Ik	0	0	0
10487597	Il1b	0	0	0		X
10462442	Il33	0	0	0
10571705	Irf2	1.55778	0	0
10416837	Irg1	1.54143	0	0
10557862	Itgam	0	0	0			X
10606369	Itm2a	-1.69895	0	0
10375137	Kcnmb1	0	0	0
10382516	Kctd2	0	0	0
10376033	Kif3a	0	0	0
10471994	Kif5c	0	0	0			X
10522051	Klf3	0	0	0
10506880	Kti12	0	0	0
10502029	Larp7	0	0	0
10380823	Lasp1	0	0	0
10416437	Lcp1	0	0	0
10375145	Lcp2	1.52199	0	0
10402268	Lgmn	0	0	0
10479297	Lsm14b	0	0	0
10498576	Lxn	0	0	0
10429580	Ly6a	1.76442	0	0	X
10503098	Lyn	0	0	0			X
10517425	Lypla2	0	0	0
10492169	Mab21l1	0	0	0
10457225	Map3k8	0	0	0
10345715	Map4k4	0	0	0
10368675	Marcks	0	0	0
10508465	Marcksl1	0	0	0
10456513	Mc5r	0	0	0
10599335	Mcts1	0	0	0
10453544	Mettl4	0	0	0
10398390	mir-154	0	0	0
10398426	mir-485	0	0	0
10602221	mir-680	0	0	0
10438813	Mir690	0	0	0
10515363	Mmachc	0	0	0
10583071	Mmp3	0	0	0
10414102	Mmrn2	0	0	0
10396372	Mnat1	0	0	0
10450845	Mog	0	0	0
10467730	Morn4	0	0	0
10534854	Mospd3	0	0	0
10358982	Mr1	0	0	0
10461629	Ms4a4d	1.56516	0	0
10600836	Msn	0	0	0
10420785	MTMR9	0	0	0
10437224	Mx2	6.69182	0	0
10435821	Naa50	0	0	0
10434998	Ncbp2	0	0	0
10541206	Ninj2	0	0	0
10574157	Nlrc5	1.69641	0	0
10601164	Nono	0	0	0
10408689	Nrn1	0	0	0
10600082	Nsdhl	0	0	0
10440238	Nsun3	-1.63792	0	0
10548038	Ntf3	0	0	0
10371379	Nuak1	0	0	0
10372082	Nudt4	0	0	0
10525158	Oas1b	8.08142	0	0
10524631	Oasl1	2.48553	0	0
10500808	Olfml3	0	0	0
10450876	Olfr102	0	0	0				X
10473576	Olfr1152	0	0	0				X
10484766	Olfr1209	0	0	0				X
10473626	Olfr1258	0	0	0				X
10474492	Olfr1284	0	0	0				X
10474514	Olfr1301	0	0	0				X
10466276	Olfr1423	0	0	0				X
10584405	Olfr147	0	0	0				X
10440145	Olfr180	0	0	0				X
10513266	Olfr267	0	0	0				X
10482133	Olfr361	0	0	0				X
10537506	Olfr460	0	0	0				X
10556111	Olfr467	0	0	0				X
10558666	Olfr539	0	0	0				X
10566192	Olfr577	0	0	0				X
10566201	Olfr589	0	0	0				X
10566211	Olfr603	0	0	0				X
10555911	Olfr681	0	0	0				X
10566589	Olfr704	0	0	0				X
10566609	Olfr706	0	0	0				X
10419450	Olfr733	0	0	0				X
10367519	Olfr808	0	0	0				X
10583376	Olfr829	0	0	0				X
10583446	Olfr873	0	0	0				X
10584372	Olfr887	0	0	0				X
10592469	Olfr985	0	0	0				X
10597627	Oxsr1	0	0	0
10363350	P4ha1	0	0	0
10509838	Padi2	0	0	0
10596492	Parp3	1.56392	0	0
10407124	Pde4d	0	0	0
10554521	Pde8a	0	0	0
10377439	Per1	1.70191	0	0			X
10430778	Phf5a	0	0	0
10380566	Phospho1	0	0	0
10369835	Phyhipl	0	0	0
10514405	Plaa	0	0	0
10398907	Pld4	0	0	0
10558134	Plekha1	0	0	0
10580765	Pllp	0	0	0
10376950	Pmp22	0	0	0
10414514	Pnp	1.78219	0	0
10414527	Pnp2	1.66898	0	0
10469867	Pnpla7	0	0	0
10565873	Ppme1	0	0	0
10482323	Ppp6c	0	0	0
10352119	Pppde1	0	0	0
10430804	Pppde2	0	0	0
10355115	PRELID1	0	0	0
10581378	Psmb10	1.82406	0	0
10415282	Psme1	0	0	0
10381345	Psme3	0	0	0
10607484	Ptchd1	0	0	0
10465683	Rab11b	0	0	0
10479063	Rab22a	0	0	0
10345230	Rab23	0	0	0
10529873	Rab2a	0	0	0
10407907	Rala	0	0	0
10422946	Ranbp3l	0	0	0
10365384	Rfx4	0	0	0
10396476	Rhoj	0	0	0
10447341	Rhoq	0	0	0
10487879	Rnf24	0	0	0
10459669	Rpl5	0	0	0
10344723	RRS1	0	0	0
10480145	RSU1	0	0	0
10501649	RTCD1	0	0	0
10351430	RXRG	0	0	0
10560260	SAE1	0	0	0
10380489	SAMD14	0	0	0
10352178	SCCPDH	0	0	0
10467979	SCD	0	0	0
10365714	SEC61G	0	0	0
10600718	SEC61G	0	0	0
10351197	SELL	1.52103	0	0
10538857	SERBP1	0	0	0
10516765	SERINC2	0	0	0
10408557	SERPINB1	-1.6305	0	0
10463826	SFR1	0	0	0
10570957	SFRP1	0	0	0
10457959	SFT2D3	0	0	0
10571344	SGK223	0	0	0
10418702	SH3BP5	0	0	0
10492864	SH3D19	0	0	0
10602840	SH3KBP1	0	0	0
10461558	SLC15A3	1.6567	0	0
10495206	SLC16A4	0	0	0
10397835	SLC24A4	1.50129	0	0
10454950	SLC35A4	0	0	0
10426544	SLC48A1	0	0	0
10597960	SLC6A20	0	0	0
10507500	SLC6A9(includesEG:116509)	0	0	0
10498024	SLC7A11	0	0	0
10375290	SLU7(includesEG:10569)	0	0	0
10394560	SMC6	0	0	0
10499839	SNAPIN	0	0	0
10564011	Snord115	0	0	0
10564013	Snord115	0	0	0
10564017	Snord115	0	0	0
10419674	Snord8	0	0	0
10606001	SNX12	0	0	0
10430458	SOX10	0	0	0
10519671	Speer1-ps1	0	0	0
10589407	SPINK8	0	0	0
10432923	SPRYD3	0	0	0
10433185	Spt1	0	0	0
10424349	SQLE	0	0	0
10510391	SRM	0	0	0
10545720	STAMBP	0	0	0
10452918	STRN	0	0	0
10607497	SUCLG2	0	0	0
10419611	SUPT16H	0	0	0
10583314	TAF1D	0	0	0
10606315	TAF9B	0	0	0
10537787	TAS2R60	0	0	0
10408870	TBC1D7	0	0	0
10404187	TDP2	0	0	0
10505954	TEK	0	0	0
10345016	TFAP2B	0	0	0
10439991	TFG	0	0	0
10474700	THBS1	1.51197	0	0
10409322	THOC3	0	0	0
10607870	TLR7	1.68642	0	0		X
10458314	TMEM173	0	0	0
10543460	TMEM229A	0	0	0
10352320	TMEM63A	0	0	0
10428827	TMEM65	0	0	0
10457888	TPGS2	0	0	0
10409021	TPMT	0	0	0
10415784	TRIM13	-1.62513	0	0
10566350	Trim30b	1.54906	0	0
10534679	TRIM56	1.68958	0	0
10583163	TRPC6	0	0	0
10357124	TSN	0	0	0
10419073	TSPAN14	0	0	0
10524312	TTC28	0	0	0
10503502	TTPA	0	0	0
10535231	TTYH3	0	0	0
10383758	Tug1	0	0	0
10437942	UBE2V2	0	0	0
10375079	UBTD2	0	0	0
10505187	UGCG	0	0	0
10501963	UGT8	0	0	0
10535477	USP42	0	0	0
10575693	VAT1L	0	0	0
10501608	VCAM1	0	0	0	X		X
10469322	VIM	0	0	0
10404008	Vmn1r188	0	0	0
10373684	Vmn2r-ps159	0	0	0
10464070	VTI1A	0	0	0
10584435	VWA5A	0	0	0
10483698	WIPF1	0	0	0
10385175	WWC1	0	0	0
10396645	ZBTB1	0	0	0
10593497	ZC3H12C	0	0	0
10579910	ZC3H15	0	0	0
10488626	ZCCHC3	0	0	0
10597920	ZDHHC3	0	0	0
10535095	ZFAND2A	0	0	0
10551421	Zfp60	0	0	0
10433104	ZNF385A	0	0	0
10551760	ZNF565	0	0	0
10401705	ZDHHC22	0	0	-1.50001
10547408	Erc1	0	0	-1.50321
10364856	Dot1l	0	0	-1.50339
10425049	Apol9b	0	0	-1.50364
10561104	Axl	0	0	-1.50399
10553354	Nav2	0	0	-1.50418				X
10430174	Apol9b	0	0	-1.5055
10433988	SERPIND1	0	0	-1.508
10472212	Pkp4	0	0	-1.50835
10421488	Fndc3a	0	0	-1.50952
10556302	Ampd3	0	0	-1.51145
10548727	D230041D01Rik	0	0	-1.51262
10573939	Lpcat2	0	0	-1.5152
10473690	Fnbp4	0	0	-1.51573
10520388	Rbm33	0	0	-1.51825
10459089	Ndst1	0	0	-1.5209				X
10429295	Kcnk9	0	0	-1.5231
10503218	Chd7	0	0	-1.526			X
10349711	SLC41A1	0	0	-1.52664
10557213	Rbbp6	0	0	-1.52746
10544640	TRA2A	0	0	-1.53293
10420497	Gm6907	1.57073	0	-1.53323
10412345	Parp8	0	0	-1.53364
10397975	Ifi27l1	0	0	-1.53447	X
10541683	C1rb	1.78255	0	-1.53491
10475414	B2m	0	0	-1.53503	X		X
10596115	Ephb1	0	0	-1.53561
10429385	mir-28	0	0	-1.53592
10385526	Gm5431	2.23746	0	-1.5406
10475990	SLC20A1	0	0	-1.54123
10586967	Gm7265	0	0	-1.54545
10507539	Elovl1	0	0	-1.54773
10566050	Il18bp	1.58953	0	-1.54825
10550059	2310014L17Rik	0	0	-1.5515
10391084	Hap1	0	0	-1.55163
10601581	TRIM5	1.65554	0	-1.55524
10542378	Atf7ip	0	0	-1.55684
10448064	Prdm9	0	0	-1.56353
10569168	SLC25A22	0	0	-1.56469
10449386	D17Wsu92e	0	0	-1.56499
10398442	Mirg	0	0	-1.56699
10574163	Nlrc5	1.62078	0	-1.56831
10454782	Egr1	0	0	-1.56832
10500335	Fcgr1	1.86932	0	-1.56855
10474201	Lmo2	0	0	-1.57353
10539766	Aak1	0	0	-1.57408
10517070	ZDHHC18	0	0	-1.57478
10464529	TCIRG1	0	0	-1.57518
10350792	TOR1AIP2	0	0	-1.5757
10574151	Nlrc5	1.69712	0	-1.57675
10508115	STK40	0	0	-1.5771
10542275	Etv6	0	0	-1.57937
10410435	Papd7	0	0	-1.57967
10409804	ZCCHC6	0	0	-1.58206
10444056	Daxx	0	0	-1.58469
10406736	F2rl2	0	0	-1.58721
10379633	Slfn1	1.63799	0	-1.58982
10457963	Gpr17	0	0	-1.5929
10503182	Chd7	0	0	-1.60036			X
10355500	Igfbp5	0	0	-1.60063
10555862	TRIM34	1.63789	0	-1.60356
10450699	Gm11127	2.14503	0	-1.60387
10482509	Rbm43	1.65842	0	-1.60465
10532019	Gbp11	1.75523	0	-1.60712
10479411	Ogfr	0	0	-1.61146
10552516	Klk6	0	0	-1.62062
10425321	Apobec3	2.02804	0	-1.62451
10548585	Csda	0	0	-1.62514
10574133	Nlrc5	0	0	-1.6263
10410452	SRD5A1	0	0	-1.63202
10395259	Nampt	1.53261	0	-1.63686
10526520	Plod3	0	0	-1.63695
10512766	TRIM14	1.59907	0	-1.64058
10498379	IGSF10	0	0	-1.64601
10360370	BC094916	1.55013	0	-1.64614
10595402	FAM46A	0	0	-1.65145
10561702	Kcnk6	0	0	-1.65389
10415293	Rnf31	0	0	-1.65394
10498383	IGSF10	0	0	-1.65648
10436849	Ifnar1	0	0	-1.67226
10491313	Cldn11	0	0	-1.67304
10592303	Robo3	1.62284	0	-1.67484			X
10387659	Nlgn2	0	0	-1.68146
10503212	Chd7	0	0	-1.68277			X
10436561	USP25	0	0	-1.68534
10574137	Nlrc5	1.56873	0	-1.69008
10444821	H2-Q8	1.85942	0	-1.69576	X
10564343	TJP1(includesEG:21872)	0	0	-1.69793
10429843	Parp10	1.7192	0	-1.6981
10500911	Mov10	1.65117	0	-1.70009
10569890	Aida	0	0	-1.71312
10533304	TRAFD1	0	0	-1.72236
10459066	Gm4841	1.81505	0	-1.72581
10350742	Rnasel	0	0	-1.73746		X
10504672	TDRD7	1.67461	0	-1.7515
10357436	Mcm6	1.60057	0	-1.75173
10385504	Gm5431	1.75287	0	-1.75711
10467578	Pik3ap1	1.64178	0	-1.75834
10363735	Egr2	1.72098	0	-1.7686
10606436	Hmgn5	0	0	-1.77039
10589350	SHISA5	1.86501	0	-1.77059
10444268	TAP2	1.8484	0	-1.78619	X
10461721	Mpeg1	2.31705	0	-1.79454
10566583	Gm8995	1.72403	0	-1.79509
10547621	Apobec1	1.71766	0	-1.81107
10375121	Gm10462	0	0	-1.8122
10375123	Gm10462	1.50565	0	-1.82111
10346960	Ccnyl1	0	0	-1.8248
10375515	Ifi47	2.8593	0	-1.83042			X	X
10457614	Aqp4	0	0	-1.83049
10595404	Fam46a	1.5418	0	-1.84949
10574139	Nlrc5	1.76538	0	-1.8529
10508651	SDC3	0	0	-1.85522
10502359	Dapp1	0	0	-1.89151
10387985	SCIMP	1.96597	0	-1.897
10544089	ZC3HAV1	2.64295	0	-1.91252
10531980	Gbp9	2.05962	0	-1.91583
10424676	Ly6e	1.64107	0	-1.92172	X
10484463	SERPING1	1.93386	0	-1.92571			X
10450675	H2-T24	1.96883	0	-1.92636
10429491	Arc	0	0	-1.92731
10368616	ZUFSP	1.89768	0	-1.95
10586865	Aldh1a2	0	0	-1.95693
10603551	Cybb	2.212	0	-1.95721			X
10504838	Nr4a3	0	0	-1.95885
10489850	ZNFX1	2.09038	0	-1.9883
10574149	Nlrc5	2.38583	0	-1.99229
10508663	Laptm5	0	0	-1.99757
10444258	Psmb8	2.38576	0	-2.00041	X
10450694	H2-T22	3.01625	0	-2.01303
10519983	Fgl2	1.75121	0	-2.03295
10523359	Cxcl13	1.98392	0	-2.03808
10531724	Plac8	2.47387	0	-2.05014
10491091	TNFSF10	2.52938	0	-2.05593	X		X
10581813	Mlkl	2.22333	0	-2.05816
10451287	Isg15	2.37042	0	-2.06638
10381588	Grn	1.83749	0	-2.06891			X
10360373	Pydc4	2.33709	0	-2.07942
10379630	SLFN12L	2.32144	0	-2.08801
10566333	Trim12a	2.36805	0	-2.1046
10444824	H2-Q6	3.39831	0	-2.10732
[truncated: 658 more rows]
